# Supplementary material for: Analysis of microbial composition and sharing in low-biomass human milk samples: a comparison of DNA isolation and sequencing techniques
Source: ISME Commun. 2023 Nov 9;3:116. doi: 10.1038/s43705-023-00325-6 (PMC10636111; doi:10.1038/s43705-023-00325-6)
Supplement: Supplementary file 2 — Supplementary tables [file 43705_2023_325_MOESM2_ESM.xlsx]

## Sheet: TableS1
Table S1: Theoretical composition of the bacterial and DNA mock community.
Phylum	Family	Genus	Species	Relative abundance
Proteobacteria	Pseudomonadaceae	Pseudomonas	Pseudomonas aeruginosa	0.042
Proteobacteria	Enterobacteriaceae	Escherichia	Escherichia coli	0.101
Proteobacteria	Enterobacteriaceae	Salmonella	Salmonella enterica	0.104
Firmicutes	Lactobacillaceae	Limosilactobacillus	Limosilactobacillus fermentum	0.184
Firmicutes	Enterococcaceae	Enterococcus	Enterococcus faecalis	0.099
Firmicutes	Staphylococcaceae	Staphylococcus	Staphylococcus aureus	0.155
Firmicutes	Listeriaceae	Listeria	Listeria monocytogenes	0.141
Firmicutes	Bacillaceae	Bacillus	Bacillus subtilis	0.174
The table shows both the expected bacterial species and their expected relative abundances when using 16S rRNA gene sequencing, as reported in the manufacturer's instructions for the mock communities (ZymoBiomics Microbial Community Standard, version 1.1.5, for the bacterial mock community and ZymoBiomics Microbial Community DNA Standard, version 1.1.6, for the DNA mock community). The theoretica…

## Sheet: TableS2
Table S2: Bacteria detected in negative controls by DNA isolation method.
DNA isolation method	Sample	n (reads)	k__Bacteria_p__Firmicutes_c__Bacilli_o__Bacillales_f__Bacillaceae_g__Bacillus_s__NA_ASV__TAGGGAATATTCCGCAATGGACGAAAGTCTGACGGAGCAACGCCGCGTGAGTGATGAAGGTTTTCGGATCGTAAAGCTCTGTTGTTAGGGAAGAACAAGTACCGTTCGAATAGGGCGGTACCTTGACGGTACCTAACCAGAAAGCCACGGCTAACTACGTGCCAGCAGCCGCGGTAATACGTAGGTGGCAAGCGTTGTCCGGAATTATTGGGCGTAAAGGGCTCGCAGGCGGTTCCTTAAGTCTGATGTGAAAGCCCCCGGCTCAACCGGGGAGGGTCATTGGAAACTGGGGAACTTGAGTGCAGAAGAG…	k__Bacteria_p__Bdellovibrionota_c__Oligoflexia_o__Oligoflexales_f__Oligoflexaceae_g__Oligoflexus_s__NA_ASV__TAGGGAATATTGCACAATGGGGGAAACCCTGATGCAGCAACGCCGCGTGAGTGAAGAAGGCCCTTGGGTTGTAAAGCTCTTTAGCGAGGGAAGAAGGTAGATACGGTGAATAATCGTGTTTGCTGACGGTACCTCGAGAATAAGCACCGGCTAATTTCGTGCCAGCAGCCGCGGTAATACGAAAGGTGCAAGCGTTACTCGGAATCACTGGGCGTAAAGCGCACGTAGGCGGACTCGTAGGTCAATTGTGAAATACCTGGGCTCAACCCGGGAACTGCAGTTGAAACCGCT…	k__Bacteria_p__Proteobacteria_c__Alphaproteobacteria_o__Sphingomonadales_f__Sphingomonadaceae_g__Sphingobium_s__yanoikuyae_ASV__TAGGGAATATTGGACAATGGGCGAAAGCCTGATCCAGCAATGCCGCGTGAGTGATGAAGGCCTTAGGGTTGTAAAGCTCTTTTACCCGGGATGATAATGACAGTACCGGGAGAATAAGCTCCGGCTAACTCCGTGCCAGCAGCCGCGGTAATACGGAGGGAGCTAGCGTTGTTCGGAATTACTGGGCGTAAAGCGCACGTAGGCGGCTATTCAAGTCAGAGGTGAAAGCCCGGGGCTCAACCCCGGAACTGCCTTTGAAACTAGATAGCTT…	k__Bacteria_p__Bacteroidota_c__Bacteroidia_o__Cytophagales_f__Spirosomaceae_g__Pseudarcicella_s__NA_ASV__TAGGGAATATTGGGCAATGGACGCAAGTCTGACCCAGCCATGCCGCGTGCAGGATGAAGGCGTTATGCGTTGTAAACTGCTTTTATACAGGAAGAAACGACTCTTGCGAGAGGCATTGACGGTACTGTATGAATAAGCACCGGCTAACTCCGTGCCAGCAGCCGCGGTAATACGGAGGGTGCAAGCGTTGTCCGGATTTATTGGGTTTAAAGGGTGCGCAGGTGGTTTATTAAGTCAGTGGTGAAAGACGGTCGCTCAACGATTGCAGTGCCATTGAAACTGGTAGACTTGAGT…	k__Bacteria_p__Firmicutes_c__Bacilli_o__Bacillales_f__Planococcaceae_g__Sporosarcina_s__NA_ASV__TAGGGAATCTTCCACAATGGACGAAAGTCTGATGGAGCAACGCCGCGTGAGCGAAGAAGGTTTTCGGATCGTAAAGCTCTGTTGCGAGGGAAGAACAAGTACGGGAGTAACTGCCCGTACCTTGACGGTACCTCGTCAGAAAGCCACGGCTAACTACGTGCCAGCAGCCGCTGTAATACGTAGGTGGCAAGCGTTGTCCGGAATTATTGGGCGTAAAGCGCGCGCAGGCGGTCCTTTAAGTCTGATGTGAAAGCCCACGGCTCAACCGTGGAGGGTCATTGGAAACTGGAGGACTTGAGTACA…	k__Bacteria_p__Firmicutes_c__Bacilli_o__Lactobacillales_f__Lactobacillaceae_g__Limosilactobacillus_s__NA_ASV__TAGGGAATCTTCCACAATGGGCGCAAGCCTGATGGAGCAACACCGCGTGAGTGAAGAAGGGTTTCGGCTCGTAAAGCTCTGTTGTTAAAGAAGAACACGTATGAGAGTAACTGTTCATACGTTGACGGTATTTAACCAGAAAGTCACGGCTAACTACGTGCCAGCAGCCGCGGTAATACGTAGGTGGCAAGCGTTATCCGGATTTATTGGGCGTAAAGAGAGTGCAGGCGGTTTTCTAAGTCTGATGTGAAAGCCTTCGGCTTAACCGGAGAAGTGCATCGGAAACTGG…	k__Bacteria_p__Firmicutes_c__Bacilli_o__Bacillales_f__Bacillaceae_g__Bacillus_s__NA_ASV__TAGGGAATCTTCCGCAATGGACGAAAGTCTGACGGAGCAACGCCGCGTGAGTGATGAAGGTTTTCGGATCGTAAAGCTCTGTTGTTAGGGAAGAACAAGTACCGTTCGAATAGGGCGGTACCTTGACGGTACCTAACCAGAAAGCCACGGCTAACTACGTGCCAGCAGCCGCGGTAATACGTAGGTGGCAAGCGTTGTCCGGAATTATTGGGCGTAAAGGGCTCGCAGGCGGTTCCTTAAGTCTGATGTGAAAGCCCCCGGCTCAACCGGGGAGGGTCATTGGAAACTGGGGAACTTGAGTGCAGAAGAG…	k__Bacteria_p__Firmicutes_c__Bacilli_o__Lactobacillales_f__Listeriaceae_g__Listeria_s__NA_ASV__TAGGGAATCTTCCGCAATGGACGAAAGTCTGACGGAGCAACGCCGCGTGTATGAAGAAGGTTTTCGGATCGTAAAGTACTGTTGTTAGAGAAGAACAAGGATAAGAGTAACTGCTTGTCCCTTGACGGTATCTAACCAGAAAGCCACGGCTAACTACGTGCCAGCAGCCGCGGTAATACGTAGGTGGCAAGCGTTGTCCGGATTTATTGGGCGTAAAGCGCGCGCAGGCGGTCTTTTAAGTCTGATGTGAAAGCCCCCGGCTTAACCGGGGAGGGTCATTGGAAACTGGAAGACTGGAGTGCAG…	k__Bacteria_p__Firmicutes_c__Bacilli_o__Staphylococcales_f__Staphylococcaceae_g__Staphylococcus_s__NA_ASV__TAGGGAATCTTCCGCAATGGGCGAAAGCCTGACGGAGCAACGCCGCGTGAGTGAAGAAGGTCTTCGGATCGTAAAACTCTGTTATTAGGGAAGAACAAATGTGTAAGTAACTATGCACGTCTTGACGGTACCTAATCAGAAAGCCACGGCTAACTACGTGCCAGCAGCCGCGGTAATACGTAGGTGGCAAGCGTTATCCGGAATTATTGGGCGTAAAGCGCGCGTAGGCGGTTTTTTAAGTCTGATGTGAAAGCCCACGGCTCAACCGTGGAGGGTCATTGGAAACTGGAAA…	k__Bacteria_p__Firmicutes_c__Bacilli_o__Staphylococcales_f__Staphylococcaceae_g__Staphylococcus_s__NA_ASV__TAGGGAATCTTCCGCAATGGGCGAAAGCCTGACGGAGCAACGCCGCGTGAGTGATGAAGGTCTTCGGATCGTAAAACTCTGTTATTAGGGAAGAACATATGTGTAAGTAACTGTGCACATCTTGACGGTACCTAATCAGAAAGCCACGGCTAACTACGTGCCAGCAGCCGCGGTAATACGTAGGTGGCAAGCGTTATCCGGAATTATTGGGCGTAAAGCGCGCGTAGGCGGTTTTTTAAGTCTGATGTGAAAGCCCACGGCTCAACCGTGGAGGGTCATTGGAAACTGGAAA…	k__Bacteria_p__Firmicutes_c__Bacilli_o__Lactobacillales_f__Enterococcaceae_g__Enterococcus_s__NA_ASV__TAGGGAATCTTCGGCAATGGACGAAAGTCTGACCGAGCAACGCCGCGTGAGTGAAGAAGGTTTTCGGATCGTAAAACTCTGTTGTTAGAGAAGAACAAGGACGTTAGTAACTGAACGTCCCCTGACGGTATCTAACCAGAAAGCCACGGCTAACTACGTGCCAGCAGCCGCGGTAATACGTAGGTGGCAAGCGTTGTCCGGATTTATTGGGCGTAAAGCGAGCGCAGGCGGTTTCTTAAGTCTGATGTGAAAGCCCCCGGCTCAACCGGGGAGGGTCATTGGAAACTGGGAGACTTG…	k__Bacteria_p__Firmicutes_c__Bacilli_o__Lactobacillales_f__Streptococcaceae_g__Streptococcus_s__NA_ASV__TAGGGAATCTTCGGCAATGGGGGCAACCCTGACCGAGCAACGCCGCGTGAGTGAAGAAGGTTTTCGGATCGTAAAGCTCTGTTGTAAGTCAAGAACGGGTGTGAGAGTGGAAAGTTCACACTGTGACGGTAGCTTACCAGAAAGGGACGGCTAACTACGTGCCAGCAGCCGCGGTAATACGTAGGTCCCGAGCGTTGTCCGGATTTATTGGGCGTAAAGCGAGCGCAGGCGGTTTGATAAGTCTGAAGTTAAAGGCTGTGGCTCAACCATAGTTCGCTTTGGAAACTGTCAAACT…	k__Bacteria_p__Patescibacteria_c__Saccharimonadia_o__Saccharimonadales_f__LWQ8_g__NA_s__NA_ASV__TAGGGAATTTTCCACAATGGACGAAAGTCTGATGGAGCAACGCCGCGTGCAGGATGAAGGGTTTCGGCTCGTAAACTGCTTTTATCTGTGAAGATTATGACGGTAGCAGATGAATAAGGATCGGCTAACTCCGTGCCAGCAGCCGCGGTCATACGGAGGATCCAAGCGTTATCCGGAATTACTGGGCGTAAAGAGTTGCGTAGGTGGCACTGTAAGTTGGTAGTGAAAGCGTTCGGCTCAACCGAATAAACATTATCAAAACTGCAGAGCTAGATGATGAGAGAGGTTATTGGAATTCCTAGT…	k__Bacteria_p__Verrucomicrobiota_c__Verrucomicrobiae_o__Verrucomicrobiales_f__Akkermansiaceae_g__Akkermansia_s__muciniphila_ASV__TCGAGAATCATTCACAATGGGGGAAACCCTGATGGTGCGACGCCGCGTGGGGGAATGAAGGTCTTCGGATTGTAAACCCCTGTCATGTGGGAGCAAATTAAAAAGATAGTACCACAAGAGGAAGAGACGGCTAACTCTGTGCCAGCAGCCGCGGTAATACAGAGGTCTCAAGCGTTGTTCGGAATCACTGGGCGTAAAGCGTGCGTAGGCTGTTTCGTAAGTCGTGTGTGAAAGGCGCGGGCTCAACCCGCGGACGGCACATGATACTGC…	k__Bacteria_p__Patescibacteria_c__Parcubacteria_o__Candidatus.Vogelbacteria_f__NA_g__NA_s__NA_ASV__TCGAGAATCTTCCACAATGGACGAAAGTCTGATGGAGCGACGCCGCGTGATGGATGAAGTCCTTAGGGACGTAAACATCTTTTATGAGAGAAGAAGCTGGTCAACCAGCATGACTGTACCTCATGAATAAGGGGCTGCTAAACTCGTGCCAGCAGCAGCGGTAATACGAGTGCCCCAAGCGTTATCCGGAATTACTGGGCATAAAGAGTGTGTAGGTGGCTGTGTTAGTCTATCGTGAAATCTCCCGGCTCAACCGGGAACCCGCGAAAGATACGGCACAACTAGAGAGCGTGAGAGGTC…	k__Bacteria_p__Patescibacteria_c__Parcubacteria_o__Candidatus.Kaiserbacteria_f__NA_g__NA_s__NA_ASV__TCGAGAATCTTCCGCAATGGACGAAAGTCTGACGGAGCGACGCCGCGTGGTAGATGAAGTCCTTCGGGACGTAAATACCTTTTATGAGGGAAGAAGTTTATTGACATTACCTCATGAATAAGGGGCTCCCAATTCTGTGCCAGCAGGAGCGGTAATACAGAAGCCTCGAGCGTTACCCGGATTTACTGGGCGTAAAGGGTGTGTAGGTGGTGTGATTAGTCTTGCGTTAAATCCAGGGGCTTAACCTCTGGCTCGCGTGAGAAACGGTCATACTAGAGGAAGTGAGAGGTGTGTGGAAC…	k__Bacteria_p__Patescibacteria_c__Parcubacteria_o__Candidatus.Kaiserbacteria_f__NA_g__NA_s__NA_ASV__TCGAGAATCTTCCGCAATGGGCGAAAGCCTGACGGAGCGACGCCGCGTGGTGGATGAAGTCCCTCGGGACGTAAACACCTTTTATGAGGGAGGAATTTTTGACGTTACCTCATGAATAAGGGGCTCCTAACTCTGTGCCAGCAGGAGCGGTAATACAGAGGCCCCAAGCATTATCCGGATTTACTGGGCGTAAAGGGTGCGTAGGCGGTTATATTAGTCAGGTGTTAAATCCTGGGGCTCAACCCCAGAATCGCATTTGAAACGGTATAACTAGAAGAAGTCAGAGGCAAGCAGAACTC…	k__Bacteria_p__Patescibacteria_c__Parcubacteria_o__NA_f__NA_g__NA_s__NA_ASV__TCGAGAATCTTCCGCAATGGGCGCAAGCCTGACGGAGCGATGTCGCGTGATCGATGAAGTCTTTAGGGATGTAAAGATCTTTTCTCAAGGAGGAAGTTTATTGACGTTACTTGAGGAATAAGGGGTTGCTAAACTCGTGCCAGCAGCAGCGGTAATACGAGTGCCCCAAGCGTTATCCGGAATTATTGGGCGTAAAGGGTCCGCAGGCGGTTTTATTAGTCTTGTGTGAAATCTCCCGGCTTAACTGGGAAAACGCATAGGAAACGGTAGAACTAGAGGATGTAAGAGGTATGTGGAACTCATGGTGTAGGGGTGAAATCCG…	k__Bacteria_p__Verrucomicrobiota_c__Chlamydiae_o__Chlamydiales_f__Chlamydiaceae_g__NA_s__NA_ASV__TCGAGAATCTTTCACAATGGGGGAAACCCTGATGAAGCGACGCCGTGTGAGTGAAGAAGGCCTTCGGGTTGTAAAGCTCTTTCGCTTGGGAGAAAAGTGAACATGTGAATAATTTGTTTATTTGATAGTACCAGGTAAAGAAGCACCGGCTAACTTCGTGCCAGCAGCTGCGGTAATACGAAGGGTGCAAGCGTTAATCGGATTTATTGGGCGTAAAGGGCGCGTAGGCGGATAAGTAAGTCAAATGTGAAATCTCTGGGCTCAACCTTGAGGCTGCATTTGAAACTCCTTATCTAGAGGAT…	k__Bacteria_p__Patescibacteria_c__Parcubacteria_o__Candidatus.Nomurabacteria_f__NA_g__NA_s__NA_ASV__TCGAGAATTTTCCGCAATGGACGAAAGTCTGACGGAGCGACGCCGCGTGGTTGATGAAGTGCTTAGGCATGTAAAAACCTTTTATGAGGGAAAAAGTTTATTGATTGTACCTCATGAATAAGGGGTTGCTAAACTCGTGCCAGCAGCAGCGGTAATACGAGTGCCCCAAGCGTTATCCGGAATTATTGGGCGTAAAGGGTGAGTAGGTGGTTATATTAGTCTTGTGTTAAAGACCCCGGCTCAACCGGGGAAGTGCATAGGAAACGGTATAACTAGAGTATGTGAGAGGTGTGTAGAAC…	k__Bacteria_p__Acidobacteriota_c__Blastocatellia_o__Blastocatellales_f__Blastocatellaceae_g__NA_s__NA_ASV__TCGGGAATTTTGGGCAATGGGCGAAAGCCTGACCCAGCAACGCCGCGTGAAGGATGAAGTATTTCGGTATGTAAACTTCGAAAGAATAGGAAGAATCAATGACGGTACTATTTATAAGGTCCGGCTAACTACGTGCCAGCAGCCGCGGTAATACGTAGGGACCAAGCGTTGTTCGGATTTACTGGGCGTAAAGGGCGCGTAGGCGGCGTTGTAAGTCACTTGTGAAATCTCTGAGCTTAACTCAGAACGGCCAAGTGATACTGCAGTGCTAGAGTGTGGAAGGGGCAATCGG…	k__Bacteria_p__Bacteroidota_c__Bacteroidia_o__Flavobacteriales_f__Flavobacteriaceae_g__Flavobacterium_s__NA_ASV__TGAGGAATATTGGACAATGGGCGCAAGCCTGATCCAGCCATGCCGCGTGCAGGAAGACGGTACTATGGATTGTAAACTGCTTTTATACAGGAAGAAACACACCCTCGTGAGGGTACTTGACGGTACTGTATGAATAAGCATCGGCTAACTCCGTGCCAGCAGCCGCGGTAATACGGAGGATGCAAGCGTTATCCGGAATCATTGGGTTTAAAGGGTCCGTAGGCGGCCAAATAAGTCAGTGGTGAAAGCCCATCGCTCAACGATGGAACGGCCATTGATACTGTTT…	k__Bacteria_p__Bacteroidota_c__Bacteroidia_o__Flavobacteriales_f__Flavobacteriaceae_g__Flavobacterium_s__NA_ASV__TGAGGAATATTGGACAATGGGCGCAAGCCTGATCCAGCCATGCCGCGTGCAGGAAGACGGTCCTATGGATTGTAAACTGCTTTTATACAGGAAGAAACACACCCTCGTGAGGGTACTTGACGGTACTGTATGAATAAGCATCGGCTAACTCCGTGCCAGCAGCCGCGGTAATACGGAGGATGCAAGCGTTATCCGGAATCATTGGGTTTAAAGGGTCCGTAGGCGGCCAAATAAGTCAGTGGTGAAAGCCCATCGCTCAACGATGGAACGGCCATTGATACTGTTT…	k__Bacteria_p__Bacteroidota_c__Bacteroidia_o__Flavobacteriales_f__Flavobacteriaceae_g__Flavobacterium_s__succinicans_ASV__TGAGGAATATTGGACAATGGGCGCAAGCCTGATCCAGCCATGCCGCGTGCAGGATGACGGTCCTATGGATTGTAAACTGCTTTTGTACAGGAAGAAACACTCCCTCGTGAGGGAGCTTGACGGTACTGTAAGAATAAGGATCGGCTAACTCCGTGCCAGCAGCCGCGGTAATACGGAGGATCCAAGCGTTATCCGGAATCATTGGGTTTAAAGGGTCCGTAGGCGGTTTAATAAGTCAGTGGTGAAAGCCCATCGCTCAACGGTGGAACGGCCATTG…	k__Bacteria_p__Bacteroidota_c__Bacteroidia_o__Flavobacteriales_f__Flavobacteriaceae_g__Flavobacterium_s__NA_ASV__TGAGGAATATTGGACAATGGGCGCAAGCCTGATCCAGCCATGCCGCGTGCAGGATGACGGTCCTATGGATTGTAAACTGCTTTTGTACAGGAATAAACACTCCCTCGTGAGGGAGCTTGACGGTACTGTAAGAATAAGGATCGGCTAACTCCGTGCCAGCAGCCGCGGTAATACGGAGGATCCAAGCGTTATCCGGAATCATTGGGTTTAAAGGGTCCGTAGGCGGTTTAATAAGTCAGTGGTGAAAGCCCATCGCTCAACGGTGGAACGGCCATTGATACTGTTA…	k__Bacteria_p__Bacteroidota_c__Bacteroidia_o__Bacteroidales_f__Dysgonomonadaceae_g__Proteiniphilum_s__NA_ASV__TGAGGAATATTGGTCAATGGACGAGAGTCTGAACCAGCCAAGTCGCGTGAAGGAAGACGGCCCTACGGGTTGTAAACTTCTTTTGTAAGGGAATAAATAGTCTTACGCGCTAAGACGTTGCAGGTACCTTACGAATAAGGATCGGCTAACTCCGTGCCAGCAGCCGCGGTAATACGGAGGATCCGAGCGTTATCCGGATTTATTGGGTTTAAAGGGTGCGCAGGCGGCATGTTAAGTCGGCGGTGAAATTTTGCAGCTCAACTGTAAAAGAGCCTTCGAAACTGGCAAG…	k__Bacteria_p__Bacteroidota_c__Bacteroidia_o__Flavobacteriales_f__Flavobacteriaceae_g__Flavobacterium_s__NA_ASV__TGAGGAATATTGGTCAATGGGCGCAAGCCTGAACCAGCCATGCCGCGTGCAGGAAGACGGTCCTATGGATTGTAAACTGCTTTTATACAGGAAGAAACCCTACCACGTGTGGTAGATTGACGGTACTGTAGGAATAAGGATCGGCTAACTCCGTGCCAGCAGCCGCGGTAATACGGAGGATCCAAGCGTTATCCGGAATCATTGGGTTTAAAGGGTCCGTAGGCGGTCTTATAAGTCAGTGGTGAAATCCCATCGCTCAACGATGGAACTGCCATTGATACTGTAA…	k__Bacteria_p__Bacteroidota_c__Bacteroidia_o__Flavobacteriales_f__Crocinitomicaceae_g__Fluviicola_s__NA_ASV__TGAGGAATATTGGTCAATGGGCGCAAGCCTGAACCAGCCATGCCGCGTGCAGGAAGACGGTCCTATGGATTGTAAACTGCTTTTATTTGGGAATAAACCTATCTACGTGTAGATAGCTGAAGGTACCAAATGAATAAGCACCGGCTAACTCCGTGCCAGCAGCCGCGGTAATACGGAGGGTGCAAGCGTTATCCGGAATCATTGGGTTTAAAGGGTACGCAGGCGGGTTTATAAGTCAGTGGTGAAAGCCTACAGCTCAACTGTAGAACTGCCATTGAAACTGTAGATCT…	k__Bacteria_p__Bacteroidota_c__Bacteroidia_o__Bacteroidales_f__Tannerellaceae_g__Parabacteroides_s__NA_ASV__TGAGGAATATTGGTCAATGGGCGTAAGCCTGAACCAGCCAAGTCGCGTGAGGGATGAAGGTTCTATGGATCGTAAACCTCTTTTATAAGGGAATAAAGTGTGGGACGTGTCCTATTTTGTATGTACCTTATGAATAAGGATCGGCTAACTCCGTGCCAGCAGCCGCGGTAATACGGAGGATCCGAGCGTTATCCGGATTTATTGGGTTTAAAGGGTGCGTAGGCGGCCTTTTAAGTCAGCGGTGAAAGTCTGTGGCTCAACCATAGAATTGCCGTTGAAACTGGGGGGCTT…	k__Bacteria_p__Bacteroidota_c__Bacteroidia_o__Flavobacteriales_f__Weeksellaceae_g__Cloacibacterium_s__normanense_ASV__TGAGGAATATTGGTCAATGGGTGCAAGCCTGAACCAGCCATCCCGCGTGAAGGACGACTGCCCTATGGGTTGTAAACTTCTTTTGTATAGGGATAAACCTACCCTCGTGAGGGTAGCTGAAGGTACTATACGAATAAGCACCGGCTAACTCCGTGCCAGCAGCCGCGGTAATACGGAGGGTGCAAGCGTTATCCGGATTTATTGGGTTTAAAGGGTCCGTAGGCGGACTTATAAGTCAGTGGTGAAAGCCTGTCGCTTAACGATAGAACTGCCATTGATAC…	k__Bacteria_p__Bacteroidota_c__Bacteroidia_o__Flavobacteriales_f__Weeksellaceae_g__Cloacibacterium_s__NA_ASV__TGAGGAATATTGGTCAATGGGTGCAAGCCTGAACCAGCCATCCCGCGTGAAGGACGACTGCCCTATGGGTTGTAAACTTCTTTTGTATAGGGATAAACCTACCCTCGTGATGGTAGCTGAAGGTACTATACGAATAAGCACCGGCTAACTCCGTGCCAGCAGCCGCGGTAATACGGAGGGTGCAAGCGTTATCCGGATTTATTGGGTTTAAAGGGTCCGTAGGCGGACTTATAAGTCAGTGGTGAAAGCCTGTCGCTTAACGATAGAACTGCCATTGATACTGTAAGTC…	k__Bacteria_p__Patescibacteria_c__Gracilibacteria_o__NA_f__NA_g__NA_s__NA_ASV__TGAGGAATCTTCCGCAATGGACGAAAGTCTGACGGAGCGACACCGCGTGAAGGATGAAGGTTTTGCTATTGTAAACTTCTTTTCTCAGGGACGATAATGACGGTACCTGAGGAATAAGGGACGGCTAACTATGTGCCAGCAGCCGCGGTAATACATAGGTCCCAAGCGTTATCCGGAATTACTGGGCGTAAAGCGTCTGCAGGTGGAAAAGTGTGTGAGATATTAAAGACCGGGGCTCAACCCCGCGTTTGTGTCTCAAACTGCTTTTCTAGAGTGAGTCAGAGGTATGCGGAATTTATGGAGTAGGAGTGCAATCCGTT…	k__Bacteria_p__Firmicutes_c__Clostridia_o__Peptostreptococcales.Tissierellales_f__Peptostreptococcaceae_g__Terrisporobacter_s__NA_ASV__TGGGGAATATTGCACAATGGGCGAAAGCCTGATGCAGCAACGCCGCGTGAGCGATGAAGGCCTTCGGGTCGTAAAGCTCTGTCCTCAAGGAAGATAATGACGGTACTTGAGGAGGAAGCCCCGGCTAACTACGTGCCAGCAGCCGCGGTAATACGTAGGGGGCTAGCGTTATCCGGATTTACTGGGCGTAAAGGGTGCGTAGGTGGTTTCTTAAGTCAGGAGTGAAAGGCTACGGCTCAACCGTAGTAAGCTCTTGAAACTGGG…	k__Bacteria_p__Actinobacteriota_c__Actinobacteria_o__Micrococcales_f__Microbacteriaceae_g__Rhodoluna_s__lacicola_ASV__TGGGGAATATTGCACAATGGGCGAAAGCCTGATGCAGCAACGCCGCGTGAGGGATGAAGGCCTTCGGGTTGTAAACCTCTTTTAGCAGGGAAGAAGCGAAAGTGACGGTACCTGCAGAAAAAGCACCGGCTAACTACGTGCCAGCAGCCGCGGTAATACGTAGGGTGCAAGCGTTGTCCGGAATTATTGGGCGTAAAGAGCTCGTAGGCGGTTTGTCGCGTCTGCTGTGAAAATCCGAGGCTCAACCTCGGACCTGCAGTGGGTACGGGCAAGCTAGAGTG…	k__Bacteria_p__Actinobacteriota_c__Actinobacteria_o__Micrococcales_f__Micrococcaceae_g__Kocuria_s__NA_ASV__TGGGGAATATTGCACAATGGGCGAAAGCCTGATGCAGCGACGCCGCGTGAGGGATGACGGCCTTCGGGTTGTAAACCTCTTTCAGCAGGGAAGAAGCCACAAGTGACGGTACCTGCAGAAGAAGCGCCGGCTAACTACGTGCCAGCAGCCGCGGTAATACGTAGGGCGCAAGCGTTGTCCGGAATTATTGGGCGTAAAGAGCTCGTAGGCGGTTTGTCGCGTCTGCTGTGAAAGCCCGGGGCTTAACCCCGGGTGTGCAGTGGGTACGGGCAGACTAGAGTGCAGTAGGGGA…	k__Bacteria_p__Actinobacteriota_c__Actinobacteria_o__Micrococcales_f__Micrococcaceae_g__Micrococcus_s__NA_ASV__TGGGGAATATTGCACAATGGGCGAAAGCCTGATGCAGCGACGCCGCGTGAGGGATGACGGCCTTCGGGTTGTAAACCTCTTTCAGTAGGGAAGAAGCGAAAGTGACGGTACCTGCAGAAGAAGCACCGGCTAACTACGTGCCAGCAGCCGCGGTAATACGTAGGGTGCGAGCGTTATCCGGAATTATTGGGCGTAAAGAGCTCGTAGGCGGTTTGTCGCGTCTGTCGTGAAAGTCCGGGGCTTAACCCCGGATCTGCGGTGGGTACGGGCAGACTAGAGTGCAGTAGG…	k__Bacteria_p__Proteobacteria_c__Gammaproteobacteria_o__Enterobacterales_f__Enterobacteriaceae_g__Kosakonia_s__cowanii_ASV__TGGGGAATATTGCACAATGGGCGCAAGCCTGATGCAGCCATGCCGCGTGTATGAAGAAGGCCTTCGGGTTGTAAAGTACTTTCAGCGGGGAGGAAGGCGATGTGGTTAATAACCGCGTCGATTGACGTTACCCGCAGAAGAAGCACCGGCTAACTCCGTGCCAGCAGCCGCGGTAATACGGAGGGTGCAAGCGTTAATCGGAATTACTGGGCGTAAAGCGCACGCAGGCGGTCTGTCAAGTCGGATGTGAAATCCCCGGGCTCAACCTGGGAACT…	k__Bacteria_p__Proteobacteria_c__Gammaproteobacteria_o__Enterobacterales_f__Enterobacteriaceae_g__Atlantibacter_s__NA_ASV__TGGGGAATATTGCACAATGGGCGCAAGCCTGATGCAGCCATGCCGCGTGTATGAAGAAGGCCTTCGGGTTGTAAAGTACTTTCAGCGGGGAGGAAGGCGATGTGGTTAATAACCGCGTCGATTGACGTTACCCGCAGAAGAAGCACCGGCTAACTCCGTGCCAGCAGCCGCGGTAATACGGAGGGTGCAAGCGTTAATCGGAATTACTGGGCGTAAAGCGCACGCAGGCGGTCTGTCAAGTCGGATGTGAAATCCCCGGGCTCAACCTGGGAACTG…	k__Bacteria_p__Proteobacteria_c__Gammaproteobacteria_o__Enterobacterales_f__Enterobacteriaceae_g__Escherichia.Shigella_s__NA_ASV__TGGGGAATATTGCACAATGGGCGCAAGCCTGATGCAGCCATGCCGCGTGTATGAAGAAGGCCTTCGGGTTGTAAAGTACTTTCAGCGGGGAGGAAGGGAGTAAAGTTAATACCTTTGCTCATTGACGTTACCCGCAGAAGAAGCACCGGCTAACTCCGTGCCAGCAGCCGCGGTAATACGGAGGGTGCAAGCGTTAATCGGAATTACTGGGCGTAAAGCGCACGCAGGCGGTTTGTTAAGTCAGATGTGAAATCCCCGGGCTCAACCTG…	k__Bacteria_p__Proteobacteria_c__Gammaproteobacteria_o__Enterobacterales_f__Erwiniaceae_g__Erwinia_s__NA_ASV__TGGGGAATATTGCACAATGGGCGCAAGCCTGATGCAGCCATGCCGCGTGTATGAAGAAGGCCTTCGGGTTGTAAAGTACTTTCAGCGGGGAGGAAGGGTTGTGGGCGAATACCCTGCGACATTGACGTTACCCGCAGAAGAAGCACCGGCTAACTCCGTGCCAGCAGCCGCGGTAATACGGAGGGTGCAAGCGTTAATCGGAATTACTGGGCGTAAAGCGCACGCAGGCGGTCTGTCAAGTCAGATGTGAAATCCCCGGGCTTAACCTGGGAACTGCATTTGAAACTGG…	k__Bacteria_p__Proteobacteria_c__Gammaproteobacteria_o__Enterobacterales_f__Enterobacteriaceae_g__Salmonella_s__NA_ASV__TGGGGAATATTGCACAATGGGCGCAAGCCTGATGCAGCCATGCCGCGTGTATGAAGAAGGCCTTCGGGTTGTAAAGTACTTTCAGCGGGGAGGAAGGTGTTGTGGTTAATAACCGCAGCAATTGACGTTACCCGCAGAAGAAGCACCGGCTAACTCCGTGCCAGCAGCCGCGGTAATACGGAGGGTGCAAGCGTTAATCGGAATTACTGGGCGTAAAGCGCACGCAGGCGGTCTGTCAAGTCGGATGTGAAATCCCCGGGCTCAACCTGGGAACTGCAT…	k__Bacteria_p__Proteobacteria_c__Gammaproteobacteria_o__Enterobacterales_f__Yersiniaceae_g__NA_s__NA_ASV__TGGGGAATATTGCACAATGGGCGCAAGCCTGATGCAGCCATGCCGCGTGTGTGAAGAAGGCCTTAGGGTTGTAAAGCACTTTCAGCGAGGAGGAAGGGGGCGATTTTAATAGAATCGCTCATTGACGTTACTCGCAGAAGAAGCACCGGCAAACTCCGTGCCAGCAGCCGCGGTAATACGGAGGGTGCAAGCGTTAATCGGAATTACTGGGAGTAAAGCGCACGCAGGCGGTTTGCTAAGTCAGATGTGAAATCCCCGAGCTTAACTTGGGAACTGCATTTGAAACTGGCAGG…	k__Bacteria_p__Actinobacteriota_c__Actinobacteria_o__Corynebacteriales_f__Nocardiaceae_g__Gordonia_s__NA_ASV__TGGGGAATATTGCACAATGGGCGCAAGCCTGATGCAGCGACGCCGCGTGAGGGATGACGGCCTTCGGGTTGTAAACCTCTTTCAGCTCCGACGAAGCGCAAGTGACGGTAGGAGCAGAAGAAGCACCGGCCAACTACGTGCCAGCAGCCGCGGTAATACGTAGGGTGCAAGCGTTGTCCGGAATTACTGGGCGTAAAGAGCTCGTAGGCGGTTTGTCGCGTCGTCTGTGAAATTCTGCAGCTTAACTGCAGGCGTGCAGGCGATACGGGCAGACTTGAGTACTACAGGG…	k__Bacteria_p__Actinobacteriota_c__Actinobacteria_o__Corynebacteriales_f__Corynebacteriaceae_g__Corynebacterium_s__variabile_ASV__TGGGGAATATTGCACAATGGGCGCAAGCCTGATGCAGCGACGCCGCGTGGGGGATGAAGGCCTTCGGGTTGTAAACTCCTTTCAACCATGACGAAGCATTATGTGACGGTAGTGGTAGAAGAAGCACCGGCTAACTACGTGCCAGCAGCCGCGGTAATACGTAGGGTGCGAGCGTTGTCCGGAATTACTGGGCGTAAAGAGCTCGTAGGTGGTTTGTCGCGTCGTCTGTGAAATTCCGGGGCTTAACTCCGGGCGTGCAGGCGATACGG…	k__Bacteria_p__Actinobacteriota_c__Actinobacteria_o__Corynebacteriales_f__Corynebacteriaceae_g__Corynebacterium_s__NA_ASV__TGGGGAATATTGCACAATGGGCGCAAGCCTGATGCAGCGACGCCGCGTGGGGGATGACGGCCTTCGGGTTGTAAACTCCTTTCGCTAGGGACGAAGCTTTTTGTGACGGTACCTAGATAAGAAGCACCGGCTAACTACGTGCCAGCAGCCGCGGTAATACGTAGGGTGCGAGCGTTGTCCGGAATTACTGGGCGTAAAGGGCTCGTAGGTGGTTTGTCGCGTCGTCTGTGAAATTCCGGGGCTTAACTCCGGGCGTGCAGGCGATACGGGCATAAC…	k__Bacteria_p__Actinobacteriota_c__Actinobacteria_o__Propionibacteriales_f__Propionibacteriaceae_g__Cutibacterium_s__NA_ASV__TGGGGAATATTGCACAATGGGCGGAAGCCTGATGCAGCAACGCCGCGTGCGGGATGACGGCCTTCGGGTTGTAAACCGCTTTCGCCTGTGACGAAGCGTGAGTGACGGTAATGGGTAAAGAAGCACCGGCTAACTACGTGCCAGCAGCCGCGGTGATACGTAGGGTGCGAGCGTTGTCAGGATTTATTGGGCGTAAAGGGCTCGTAGGTGGTTGATCGCGTCGGAAGTGTAATCTTGGGGCTTAACCCTGAGCGTGCTTTCGATACGGGTTGAC…	k__Bacteria_p__Actinobacteriota_c__Actinobacteria_o__Propionibacteriales_f__Propionibacteriaceae_g__Cutibacterium_s__NA_ASV__TGGGGAATATTGCACAATGGGCGGAAGCCTGATGCAGCAACGCCGCGTGCGGGATGACGGCCTTCGGGTTGTAAACCGCTTTCGCCTGTGACGAAGCGTGAGTGACGGTAATGGGTAAAGAAGCACCGGCTAACTACGTGCCAGCAGCCGCGGTGATACGTAGGGTGCGAGCGTTGTCCGGATTTATTGGGCGTAAAGGGCTCGTAGGTGGTTGATCGCGTCGGAAGTGTAATCTTGGGGCTTAACCCTGAGCGTGCTTTCGATACGGGTTGAC…
FS kit	NC-1	4553	0	0	0	0.0122996	0	0	0	0	0	0	0	0.025917	0.0340435	0.18054	0	0	0.0105425	0	0	0.00351417	0.0300901	0.0166923	0.0610586	0.0318471	0	0	0	0	0	0.103888	0.0136174	0	0	0.0217439	0.0224028	0	0	0	0.0456842	0.0294311	0	0	0	0.0366791	0	0	0
FS kit	NC-2	2899	0	0.0572611	0	0	0	0	0	0	0	0	0	0	0	0.0938255	0.00413936	0.00931356	0	0.00482925	0.0355295	0	0	0	0.0817523	0	0.032425	0	0.0303553	0.0362194	0	0	0	0.0100034	0	0	0	0	0	0	0.044843	0	0	0.0210417	0	0	0	0	0.0872715
MD kit	NC-1	3327	0	0	0	0	0	0.145176	0.276225	0.211001	0	0.0664262	0.0516982	0.00841599	0	0	0	0	0	0	0	0	0	0	0	0	0	0	0	0	0	0	0	0	0	0	0	0	0	0	0.0204388	0	0	0	0.0228434	0	0.0297565	0	0.0519988
MD kit	NC-2	4890	0.0476483	0	0	0	0	0.0245399	0.140695	0	0.0267894	0.0687117	0	0	0	0	0	0	0	0	0	0	0	0	0	0	0	0	0	0	0	0	0	0	0	0	0	0.0200409	0	0	0	0	0.0196319	0	0	0	0	0	0.386094
PS kit	NC-1	0	NA	NA	NA	NA	NA	NA	NA	NA	NA	NA	NA	NA	NA	NA	NA	NA	NA	NA	NA	NA	NA	NA	NA	NA	NA	NA	NA	NA	NA	NA	NA	NA	NA	NA	NA	NA	NA	NA	NA	NA	NA	NA	NA	NA	NA	NA	NA
PS kit	NC-2	808	0	0	0	0	0	0	0	0	0	0	0	0	0	0	0	0	0	0	0	0	0	0	0	0	0	0	0	0	0.0482673	0	0	0	0	0	0	0	0	0	0	0	0	0	0	0	0	0	0.205446
PS kit	NC-3	675	0	0	0	0	0	0	0	0	0	0	0	0	0	0	0	0	0	0	0	0	0	0	0	0	0	0.0755556	0	0	0	0	0	0	0	0	0	0	0.0518519	0.0488889	0	0	0	0	0	0	0	0	0
MX kit	NC-1	127	0	0	0.173228	0	0	0	0	0	0	0	0	0	0	0	0	0	0	0	0	0	0	0	0	0	0	0	0	0	0	0	0	0	0.220472	0	0	0	0	0	0.267717	0	0	0	0	0	0	0.338583	0
MX kit	NC-2	138	0	0	0	0	0	0	0	0	0	0	0	0	0	0	0	0	0	0	0	0	0	0	0	0	0	0	0	0	0	0	0	0	0	0	0	0	0	0	0	0	0	0	0	0	0	0	0.34058
LibPrep	NC-1	129	0	0	0	0	0.0542636	0	0	0	0	0	0	0	0	0	0	0	0	0	0	0	0	0	0	0	0	0	0	0	0	0	0	0	0	0	0	0	0	0	0	0	0	0	0	0	0	0	0
Negative controls (NC) were isolated with four different DNA isolation methods or added during library preparation. Samples were sequenced using 16S rRNA gene sequencing and bacterial taxonomies were assigned using the SILVA database. The columns show the total read counts of the samples and the relative bacterial abundances of each amplicon sequencing variant (ASV) together with its taxonomic cl…
[truncated: 54 more columns]

## Sheet: TableS3
Table S3: Relative abundances of the nine most prevalent bacterial genera in milk by DNA isolation method.
Bacterial genus	FS kit	MD kit	PS kit	MX kit	p	FDR
Acinetobacter	0.0% (0.0% - 1.9%)	0.1% (0.1% - 0.4%)	0.3% (0.1% - 1.1%)	0.4% (0.1% - 3.9%)	0.20542	0.263611
Corynebacterium	4.0% (1.4% - 15.6%)	0.8% (0.5% - 9.9%)	1.8% (0.1% - 16.4%)	2.2% (0.2% - 10.0%)	0.0108769	0.0195784
Cutibacterium	2.4% (0.3% - 16.8%)	0.1% (0.0% - 3.9%)	0.3% (0.0% - 10.0%)	0.5% (0.0% - 30.9%)	0.00337265	0.010118
Enhydrobacter	0.8% (0.0% - 3.2%)	0.5% (0.0% - 1.9%)	0.2% (0.1% - 3.6%)	0.4% (0.0% - 1.7%)	0.234321	0.263611
Gemella	0.8% (0.0% - 4.8%)	1.6% (0.9% - 24.8%)	1.1% (0.0% - 12.9%)	1.6% (0.3% - 14.1%)	0.0562432	0.0843648
Rothia	0.0% (0.0% - 1.9%)	1.3% (0.8% - 1.7%)	1.5% (0.0% - 2.1%)	1.8% (0.8% - 2.6%)	0.00211241	0.00950584
Staphylococcus	46.3% (6.9% - 63.7%)	42.3% (19.8% - 51.5%)	35.1% (17.9% - 41.7%)	21.0% (15.2% - 39.4%)	0.00931242	0.0195784
Streptococcus	4.4% (1.9% - 20.5%)	31.4% (17.2% - 74.3%)	33.8% (19.6% - 67.9%)	35.6% (30.2% - 66.4%)	8.69839e-06	7.82855e-05
Veillonella	1.7% (0.0% - 7.3%)	0.3% (0.2% - 0.8%)	1.1% (0.0% - 4.3%)	0.6% (0.2% - 2.4%)	0.658197	0.658197
Milk samples were isolated with four different DNA isolation methods namely the QIAamp Fast DNA Stool Mini kit (FS kit), the Milk Bacterial DNA Isolation kit (MD kit), the DNeasy PowerSoil Pro kit (PS kit), and the MagMAX Total Nucleic Acid Isolation kit (MX kit). Samples were sequenced using 16S rRNA gene sequencing and bacterial taxonomies were assigned using the SILVA database. The shown bacte…

## Sheet: TableS4
Table S4: Bacteria detected in milk samples and corresponding negative controls.
A: QIAamp Fast DNA Stool Mini Kit
DNA isolation method	Sample	n (reads)	n (reads shared with negative controls)	n (reads shared with isolation negative controls)	n (reads shared with library preparation negative controls)	% (reads shared with negative controls)	% (reads shared with isolation negative controls)	% (reads shared with library preparation negative controls)	k__Bacteria_p__Actinobacteriota_c__Actinobacteria_o__Micrococcales_f__Micrococcaceae_g__Kocuria_s__NA_ASV__TGGGGAATATTGCACAATGGGCGAAAGCCTGATGCAGCGACGCCGCGTGAGGGATGACGGCCTTCGGGTTGTAAACCTCTTTCAGCAGGGAAGAAGCCACAAGTGACGGTACCTGCAGAAGAAGCGCCGGCTAACTACGTGCCAGCAGCCGCGGTAATACGTAGGGCGCAAGCGTTGTCCGGAATTATTGGGCGTAAAGAGCTCGTAGGCGGTTTGTCGCGTCTGCTGTGAAAGCCCGGGGCTTAACCCCGGGTGTGCAGTGGGTACGGGCAGACTAGAGTGCAGTAGGGGA…	k__Bacteria_p__Actinobacteriota_c__Actinobacteria_o__Propionibacteriales_f__Propionibacteriaceae_g__Cutibacterium_s__NA_ASV__TGGGGAATATTGCACAATGGGCGGAAGCCTGATGCAGCAACGCCGCGTGCGGGATGACGGCCTTCGGGTTGTAAACCGCTTTCGCCTGTGACGAAGCGTGAGTGACGGTAATGGGTAAAGAAGCACCGGCTAACTACGTGCCAGCAGCCGCGGTGATACGTAGGGTGCGAGCGTTGTCCGGATTTATTGGGCGTAAAGGGCTCGTAGGTGGTTGATCGCGTCGGAAGTGTAATCTTGGGGCTTAACCCTGAGCGTGCTTTCGATACGGGTTGAC…	k__Bacteria_p__Bacteroidota_c__Bacteroidia_o__Cytophagales_f__Spirosomaceae_g__Pseudarcicella_s__NA_ASV__TAGGGAATATTGGGCAATGGACGCAAGTCTGACCCAGCCATGCCGCGTGCAGGATGAAGGCGTTATGCGTTGTAAACTGCTTTTATACAGGAAGAAACGACTCTTGCGAGAGGCATTGACGGTACTGTATGAATAAGCACCGGCTAACTCCGTGCCAGCAGCCGCGGTAATACGGAGGGTGCAAGCGTTGTCCGGATTTATTGGGTTTAAAGGGTGCGCAGGTGGTTTATTAAGTCAGTGGTGAAAGACGGTCGCTCAACGATTGCAGTGCCATTGAAACTGGTAGACTTGAGT…	k__Bacteria_p__Bacteroidota_c__Bacteroidia_o__Flavobacteriales_f__Flavobacteriaceae_g__Flavobacterium_s__NA_ASV__TGAGGAATATTGGACAATGGGCGCAAGCCTGATCCAGCCATGCCGCGTGCAGGAAGACGGTCCTATGGATTGTAAACTGCTTTTATACAGGAAGAAACACACCCTCGTGAGGGTACTTGACGGTACTGTATGAATAAGCATCGGCTAACTCCGTGCCAGCAGCCGCGGTAATACGGAGGATGCAAGCGTTATCCGGAATCATTGGGTTTAAAGGGTCCGTAGGCGGCCAAATAAGTCAGTGGTGAAAGCCCATCGCTCAACGATGGAACGGCCATTGATACTGTTT…	k__Bacteria_p__Bacteroidota_c__Bacteroidia_o__Flavobacteriales_f__Flavobacteriaceae_g__Flavobacterium_s__succinicans_ASV__TGAGGAATATTGGACAATGGGCGCAAGCCTGATCCAGCCATGCCGCGTGCAGGATGACGGTCCTATGGATTGTAAACTGCTTTTGTACAGGAAGAAACACTCCCTCGTGAGGGAGCTTGACGGTACTGTAAGAATAAGGATCGGCTAACTCCGTGCCAGCAGCCGCGGTAATACGGAGGATCCAAGCGTTATCCGGAATCATTGGGTTTAAAGGGTCCGTAGGCGGTTTAATAAGTCAGTGGTGAAAGCCCATCGCTCAACGGTGGAACGGCCATTG…	k__Bacteria_p__Bacteroidota_c__Bacteroidia_o__Flavobacteriales_f__Weeksellaceae_g__Cloacibacterium_s__normanense_ASV__TGAGGAATATTGGTCAATGGGTGCAAGCCTGAACCAGCCATCCCGCGTGAAGGACGACTGCCCTATGGGTTGTAAACTTCTTTTGTATAGGGATAAACCTACCCTCGTGAGGGTAGCTGAAGGTACTATACGAATAAGCACCGGCTAACTCCGTGCCAGCAGCCGCGGTAATACGGAGGGTGCAAGCGTTATCCGGATTTATTGGGTTTAAAGGGTCCGTAGGCGGACTTATAAGTCAGTGGTGAAAGCCTGTCGCTTAACGATAGAACTGCCATTGATAC…	k__Bacteria_p__Patescibacteria_c__Gracilibacteria_o__Candidatus.Peribacteria_f__NA_g__NA_s__NA_ASV__TTAGGAATCTTCCGCAATGGGCGCAAGCCTGACGGAGCGACACCGCGTGAAGGATGAAACCCTTTACTGGGCGTAAACTTCTGTTGTGAGGGACGAAATTTTTGACGGTACCTCACGAGAAAGCACCGGCTAATTCTGTGCCAGCAGCCGCGGTAAGACAGAAGGTGCAAACGTTACTCGGAATTACTGGGCGTAAAGCGTCTGCAGGTTTCCTGCCACGTCTGGCGTTAAAGCGCGAAGCTCAACTTTGCGTCTGTGCCGGAAACGAGCGGGATAGAGCCACTCAGAGGCATCTGGAA…	k__Bacteria_p__Patescibacteria_c__Gracilibacteria_o__NA_f__NA_g__NA_s__NA_ASV__TGAGGAATCTTCCGCAATGGACGAAAGTCTGACGGAGCGACACCGCGTGAAGGATGAAGGTTTTGCTATTGTAAACTTCTTTTCTCAGGGACGATAATGACGGTACCTGAGGAATAAGGGACGGCTAACTATGTGCCAGCAGCCGCGGTAATACATAGGTCCCAAGCGTTATCCGGAATTACTGGGCGTAAAGCGTCTGCAGGTGGAAAAGTGTGTGAGATATTAAAGACCGGGGCTCAACCCCGCGTTTGTGTCTCAAACTGCTTTTCTAGAGTGAGTCAGAGGTATGCGGAATTTATGGAGTAGGAGTGCAATCCGTT…	k__Bacteria_p__Patescibacteria_c__Parcubacteria_o__Candidatus.Vogelbacteria_f__NA_g__NA_s__NA_ASV__TCGAGAATCTTCCACAATGGACGAAAGTCTGATGGAGCGACGCCGCGTGATGGATGAAGTCCTTAGGGACGTAAACATCTTTTATGAGAGAAGAAGCTGGTCAACCAGCATGACTGTACCTCATGAATAAGGGGCTGCTAAACTCGTGCCAGCAGCAGCGGTAATACGAGTGCCCCAAGCGTTATCCGGAATTACTGGGCATAAAGAGTGTGTAGGTGGCTGTGTTAGTCTATCGTGAAATCTCCCGGCTCAACCGGGAACCCGCGAAAGATACGGCACAACTAGAGAGCGTGAGAGGTC…	k__Bacteria_p__Proteobacteria_c__Alphaproteobacteria_o__Rhodobacterales_f__Rhodobacteraceae_g__Paracoccus_s__NA_ASV__TGGGGAATCTTAGACAATGGGGGCAACCCTGATCTAGCCATGCCGCGTGAGTGATGAAGGCCTTAGGGTTGTAAAGCTCTTTCAGCTGGGAAGATAATGACGGTACCAGCAGAAGAAGCCCCGGCTAACTCCGTGCCAGCAGCCGCGGTAATACGGAGGGGGCTAGCGTTGTTCGGAATTACTGGGCGTAAAGCGCACGTAGGCGGACTGGAAAGTTGGGGGTGAAATCCCGGGGCTCAACCTCGGAACTGCCTTCAAAACTATCAGTCTGGAGTTCGAGAG…	k__Bacteria_p__Proteobacteria_c__Alphaproteobacteria_o__Sphingomonadales_f__Sphingomonadaceae_g__Sphingomonas_s__NA_ASV__TGGGGAATATTGGACAATGGGCGCAAGCCTGATCCAGCAATGCCGCGTGAGTGATGAAGGCCTTAGGGTTGTAAAGCTCTTTTACCCGGGATGATAATGACAGTACCGGGAGAATAAGCCCCGGCTAACTCCGTGCCAGCAGCCGCGGTAATACGGAGGGGGCTAGCGTTGTTCGGAATTACTGGGCGTAAAGCGCACGTAGGCGGCTTTGTAAGTTAGAGGTGAAAGCCTGGAGCTCAACTCCAGAACTGCCTTTAAGACTGCATCGCTTGAATCCA…	k__Bacteria_p__Proteobacteria_c__Gammaproteobacteria_o__Burkholderiales_f__Comamonadaceae_g__Diaphorobacter_s__NA_ASV__TGGGGAATTTTGGACAATGGGCGAAAGCCTGATCCAGCCATGCCGCGTGCAGGATGAAGGCCTTCGGGTTGTAAACTGCTTTTGTACGGAACGAAAAGCCTCTTTCTAATAAAGAGGGGTCATGACGGTACCGTAAGAATAAGCACCGGCTAACTACGTGCCAGCAGCCGCGGTAATACGTAGGGTGCAAGCGTTAATCGGAATTACTGGGCGTAAAGCGTGCGCAGGCGGTTTTGTAAGACAGAGGTGAAATCCCCGGGCTCAACCTGGGAACTGCCTT…	k__Bacteria_p__Proteobacteria_c__Gammaproteobacteria_o__Burkholderiales_f__Comamonadaceae_g__Pelomonas_s__NA_ASV__TGGGGAATTTTGGACAATGGGCGCAAGCCTGATCCAGCCATGCCGCGTGCGGGAAGAAGGCCTTCGGGTTGTAAACCGCTTTTGTCAGGGAAGAAAAGGTTCTGGCTAATACCTGGGACTCATGACGGTACCTGAAGAATAAGCACCGGCTAACTACGTGCCAGCAGCCGCGGTAATACGTAGGGTGCAAGCGTTAATCGGAATTACTGGGCGTAAAGCGTGCGCAGGCGGTTATGCAAGACAGAGGTGAAATCCCCGGGCTCAACCTGGGAACTGCCTTTGTGA…	k__Bacteria_p__Proteobacteria_c__Gammaproteobacteria_o__Enterobacterales_f__Enterobacteriaceae_g__Escherichia.Shigella_s__NA_ASV__TGGGGAATATTGCACAATGGGCGCAAGCCTGATGCAGCCATGCCGCGTGTATGAAGAAGGCCTTCGGGTTGTAAAGTACTTTCAGCGGGGAGGAAGGGAGTAAAGTTAATACCTTTGCTCATTGACGTTACCCGCAGAAGAAGCACCGGCTAACTCCGTGCCAGCAGCCGCGGTAATACGGAGGGTGCAAGCGTTAATCGGAATTACTGGGCGTAAAGCGCACGCAGGCGGTTTGTTAAGTCAGATGTGAAATCCCCGGGCTCAACCTG…	k__Bacteria_p__Proteobacteria_c__Gammaproteobacteria_o__Pseudomonadales_f__Moraxellaceae_g__Enhydrobacter_s__aerosaccus_ASV__TGGGGAATATTGGACAATGGGGGCAACCCTGATCCAGCCATGCCGCGTGTGTGAAGAAGGCCTTTTGGTTGTAAAGCACTTTAAGCAGGGAGGAGAGGCTAATGGTTAATACCCATTAGATTAGACGTTACCTGCAGAATAAGCACCGGCTAACTCTGTGCCAGCAGCCGCGGTAATACAGAGGGTGCGAGCGTTAATCGGAATTACTGGGCGTAAAGCGAGTGTAGGTGGCTCATTAAGTCACATGTGAAATCCCCGGGCTTAACCTGGGAAC…	k__Bacteria_p__Proteobacteria_c__Gammaproteobacteria_o__Pseudomonadales_f__Pseudomonadaceae_g__Pseudomonas_s__NA_ASV__TGGGGAATATTGGACAATGGGCGAAAGCCTGATCCAGCCATGCCGCGTGTGTGAAGAAGGTCTTCGGATTGTAAAGCACTTTAAGTTGGGAGGAAGGGCAGTAAATTAATACTTTGCTGTTTTGACGTTACCGACAGAATAAGCACCGGCTAACTCTGTGCCAGCAGCCGCGGTAATACAGAGGGTGCAAGCGTTAATCGGAATTACTGGGCGTAAAGCGCGCGTAGGTGGTTCGTTAAGTTGGATGTGAAATCCCCGGGCTCAACCTGGGAACTGCATTC…	k__Bacteria_p__Verrucomicrobiota_c__Chlamydiae_o__Chlamydiales_f__Chlamydiaceae_g__NA_s__NA_ASV__TCGAGAATCTTTCACAATGGGGGAAACCCTGATGAAGCGACGCCGTGTGAGTGAAGAAGGCCTTCGGGTTGTAAAGCTCTTTCGCTTGGGAGAAAAGTGAACATGTGAATAATTTGTTTATTTGATAGTACCAGGTAAAGAAGCACCGGCTAACTTCGTGCCAGCAGCTGCGGTAATACGAAGGGTGCAAGCGTTAATCGGATTTATTGGGCGTAAAGGGCGCGTAGGCGGATAAGTAAGTCAAATGTGAAATCTCTGGGCTCAACCTTGAGGCTGCATTTGAAACTCCTTATCTAGAGGAT…	k__Bacteria_p__Verrucomicrobiota_c__Verrucomicrobiae_o__Verrucomicrobiales_f__Akkermansiaceae_g__Akkermansia_s__muciniphila_ASV__TCGAGAATCATTCACAATGGGGGAAACCCTGATGGTGCGACGCCGCGTGGGGGAATGAAGGTCTTCGGATTGTAAACCCCTGTCATGTGGGAGCAAATTAAAAAGATAGTACCACAAGAGGAAGAGACGGCTAACTCTGTGCCAGCAGCCGCGGTAATACAGAGGTCTCAAGCGTTGTTCGGAATCACTGGGCGTAAAGCGTGCGTAGGCTGTTTCGTAAGTCGTGTGTGAAAGGCGCGGGCTCAACCCGCGGACGGCACATGATACTGC…
FS kit	Milk-1_1	3025	1125	1125	0	0.371901	0.371901	0	0	0.158678	0	0.0340496	0.0647934	0	0.0231405	0	0	0	0	0	0	0.018843	0.0112397	0.0426446	0	0.0185124
FS kit	Milk-1_2	7944	3104	3104	0	0.390735	0.390735	0	0.0334844	0.168303	0.00906344	0.0595418	0.0392749	0	0	0	0	0.0188822	0	0	0	0.020141	0.0284491	0	0.00855992	0.00503525
FS kit	Milk-2_1	48419	1197	1197	0	0.0247217	0.0247217	0	0	0	0.000392408	0.00700138	0.00776555	0	0	0	0	0	0	0	0	0.00650571	0	0	0.0020653	0.000991346
FS kit	Milk-2_2	52531	4794	4794	160	0.0912604	0.0912604	0.00304582	0	0.00908035	0.000780492	0.00158002	0	0.00279835	0.00137062	0	0.00243666	0	0	0	0.00304582	0	0.0321334	0	0.000456873	0.0375778
FS kit	Milk-3_1	37093	3112	3112	0	0.0838972	0.0838972	0	0	0.0307875	0	0.00544577	0	0	0.00574232	0	0	0	0	0.00563449	0	0.0037743	0.00248025	0.0131292	0	0.0169035
FS kit	Milk-3_2	32404	2065	1822	243	0.0637267	0.0562276	0.00749907	0	0.0172201	0	0.0197506	0	0	0	0.00135786	0	0	0.00749907	0	0	0	0.00398099	0	0	0.013918
B: Milk Bacterial DNA Isolation Kit
DNA isolation method	Sample	n (reads)	n (reads shared with negative controls)	n (reads shared with isolation negative controls)	n (reads shared with library preparation negative controls)	% (reads shared with negative controls)	% (reads shared with isolation negative controls)	% (reads shared with library preparation negative controls)	k__Bacteria_p__Actinobacteriota_c__Actinobacteria_o__Corynebacteriales_f__Corynebacteriaceae_g__Corynebacterium_s__NA_ASV__TGGGGAATATTGCACAATGGGCGCAAGCCTGATGCAGCGACGCCGCGTGGGGGATGACGGCCTTCGGGTTGTAAACTCCTTTCGCTAGGGACGAAGCTTTTTGTGACGGTACCTAGATAAGAAGCACCGGCTAACTACGTGCCAGCAGCCGCGGTAATACGTAGGGTGCGAGCGTTGTCCGGAATTACTGGGCGTAAAGGGCTCGTAGGTGGTTTGTCGCGTCGTCTGTGAAATTCCGGGGCTTAACTCCGGGCGTGCAGGCGATACGGGCATAAC…	k__Bacteria_p__Actinobacteriota_c__Actinobacteria_o__Propionibacteriales_f__Propionibacteriaceae_g__Cutibacterium_s__NA_ASV__TGGGGAATATTGCACAATGGGCGGAAGCCTGATGCAGCAACGCCGCGTGCGGGATGACGGCCTTCGGGTTGTAAACCGCTTTCGCCTGTGACGAAGCGTGAGTGACGGTAATGGGTAAAGAAGCACCGGCTAACTACGTGCCAGCAGCCGCGGTGATACGTAGGGTGCGAGCGTTGTCCGGATTTATTGGGCGTAAAGGGCTCGTAGGTGGTTGATCGCGTCGGAAGTGTAATCTTGGGGCTTAACCCTGAGCGTGCTTTCGATACGGGTTGAC…	k__Bacteria_p__Firmicutes_c__Bacilli_o__Lactobacillales_f__Streptococcaceae_g__Streptococcus_s__NA_ASV__TAGGGAATCTTCGGCAATGGGGGCAACCCTGACCGAGCAACGCCGCGTGAGTGAAGAAGGTTTTCGGATCGTAAAGCTCTGTTGTAAGTCAAGAACGGGTGTGAGAGTGGAAAGTTCACACTGTGACGGTAGCTTACCAGAAAGGGACGGCTAACTACGTGCCAGCAGCCGCGGTAATACGTAGGTCCCGAGCGTTGTCCGGATTTATTGGGCGTAAAGCGAGCGCAGGCGGTTTGATAAGTCTGAAGTTAAAGGCTGTGGCTCAACCATAGTTCGCTTTGGAAACTGTCAAACT…	k__Bacteria_p__Firmicutes_c__Bacilli_o__Staphylococcales_f__Staphylococcaceae_g__Staphylococcus_s__NA_ASV__TAGGGAATCTTCCGCAATGGGCGAAAGCCTGACGGAGCAACGCCGCGTGAGTGAAGAAGGTCTTCGGATCGTAAAACTCTGTTATTAGGGAAGAACAAATGTGTAAGTAACTATGCACGTCTTGACGGTACCTAATCAGAAAGCCACGGCTAACTACGTGCCAGCAGCCGCGGTAATACGTAGGTGGCAAGCGTTATCCGGAATTATTGGGCGTAAAGCGCGCGTAGGCGGTTTTTTAAGTCTGATGTGAAAGCCCACGGCTCAACCGTGGAGGGTCATTGGAAACTGGAAA…	k__Bacteria_p__Firmicutes_c__Bacilli_o__Staphylococcales_f__Staphylococcaceae_g__Staphylococcus_s__NA_ASV__TAGGGAATCTTCCGCAATGGGCGAAAGCCTGACGGAGCAACGCCGCGTGAGTGATGAAGGTCTTCGGATCGTAAAACTCTGTTATTAGGGAAGAACATATGTGTAAGTAACTGTGCACATCTTGACGGTACCTAATCAGAAAGCCACGGCTAACTACGTGCCAGCAGCCGCGGTAATACGTAGGTGGCAAGCGTTATCCGGAATTATTGGGCGTAAAGCGCGCGTAGGCGGTTTTTTAAGTCTGATGTGAAAGCCCACGGCTCAACCGTGGAGGGTCATTGGAAACTGGAAA…	k__Bacteria_p__Firmicutes_c__Clostridia_o__Peptostreptococcales.Tissierellales_f__Family.XI_g__Finegoldia_s__magna_ASV__TGGGGAATATTGCACAATGGGGGAAACCCTGATGCAGCGACGCCGCGTGAACGAAGAAGGTATTCGTATCGTAAAGTTCTGTCCTATGGGAAGATAATGACAGTACCATAGAAGAAAGCTCCGGCTAAATACGTGCCAGCAGCCGCGGTAATACGTATGGAGCGAGCGTTGTCCGGAATTATTGGGCGTAAAGGGTACGCAGGCGGTTTAATAAGTCGAATGTTAAAGATCGGGGCTCAACCCCGTAAAGCATTGGAAACTGATAAACTTGAGTAGTGG…	k__Bacteria_p__Proteobacteria_c__Alphaproteobacteria_o__Caulobacterales_f__Caulobacteraceae_g__Brevundimonas_s__NA_ASV__TGGGGAATCTTGCGCAATGGGCGAAAGCCTGACGCAGCCATGCCGCGTGAATGATGAAGGTCTTAGGATTGTAAAATTCTTTCACCGGGGACGATAATGACGGTACCCGGAGAAGAAGCCCCGGCTAACTTCGTGCCAGCAGCCGCGGTAATACGAAGGGGGCTAGCGTTGCTCGGAATTACTGGGCGTAAAGGGAGCGTAGGCGGACATTTAAGTCAGGGGTGAAATCCCGGGGCTCAACCTCGGAATTGCCTTTGATACTGGGTGTCTTGAGTATGA…	k__Bacteria_p__Proteobacteria_c__Alphaproteobacteria_o__Caulobacterales_f__Caulobacteraceae_g__Caulobacter_s__NA_ASV__TGGGGAATCTTGCGCAATGGGCGAAAGCCTGACGCAGCCATGCCGCGTGAATGATGAAGGTCTTAGGATTGTAAAATTCTTTCACCGGGGACGATAATGACGGTACCCGGAGAAGAAGCCCCGGCTAACTTCGTGCCAGCAGCCGCGGTAATACGAAGGGGGCTAGCGTTGCTCGGAATTACTGGGCGTAAAGGGAGCGTAGGCGGACTGTTAAGTTAGAGGTGAAAGCCCAGGGCTCAACCTTGGAATTGCCTTTGATACTGGCAGTCTTGAGTACGGAA…	k__Bacteria_p__Proteobacteria_c__Alphaproteobacteria_o__Rhodobacterales_f__Rhodobacteraceae_g__Paracoccus_s__NA_ASV__TGGGGAATCTTAGACAATGGGGGCAACCCTGATCTAGCCATGCCGCGTGAGTGATGAAGGCCTTAGGGTTGTAAAGCTCTTTCAGCTGGGAAGATAATGACGGTACCAGCAGAAGAAGCCCCGGCTAACTCCGTGCCAGCAGCCGCGGTAATACGGAGGGGGCTAGCGTTGTTCGGAATTACTGGGCGTAAAGCGCACGTAGGCGGACCGGAAAGTCAGAGGTGAAATCCCAGGGCTCAACCTTGGAACTGCCTTTGAAACTATCGGTCTGGAGTTCGAGAG…	k__Bacteria_p__Proteobacteria_c__Alphaproteobacteria_o__Sphingomonadales_f__Sphingomonadaceae_g__Sphingomonas_s__NA_ASV__TGGGGAATATTGGACAATGGGCGCAAGCCTGATCCAGCAATGCCGCGTGAGTGATGAAGGCCTTAGGGTTGTAAAGCTCTTTTACCCGGGATGATAATGACAGTACCGGGAGAATAAGCCCCGGCTAACTCCGTGCCAGCAGCCGCGGTAATACGGAGGGGGCTAGCGTTGTTCGGAATTACTGGGCGTAAAGCGCACGTAGGCGGCTTTGTAAGTTAGAGGTGAAAGCCTGGAGCTCAACTCCAGAACTGCCTTTAAGACTGCATCGCTTGAATCCA…	k__Bacteria_p__Proteobacteria_c__Gammaproteobacteria_o__Burkholderiales_f__Comamonadaceae_g__Acidovorax_s__NA_ASV__TGGGGAATTTTGGACAATGGGCGAAAGCCTGATCCAGCCATGCCGCGTGCAGGATGAAGGCCTTCGGGTTGTAAACTGCTTTTGTACGGAACGAAAAGACTCTGGTTAATACCTGGGGTCCATGACGGTACCGTAAGAATAAGCACCGGCTAACTACGTGCCAGCAGCCGCGGTAATACGTAGGGTGCAAGCGTTAATCGGAATTACTGGGCGTAAAGCGTGCGCAGGCGGTTATATAAGACAGATGTGAAATCCCCGGGCTCAACCTGGGAACTGCATTTGTG…	k__Bacteria_p__Proteobacteria_c__Gammaproteobacteria_o__Burkholderiales_f__Comamonadaceae_g__Pelomonas_s__NA_ASV__TGGGGAATTTTGGACAATGGGCGCAAGCCTGATCCAGCCATGCCGCGTGCGGGAAGAAGGCCTTCGGGTTGTAAACCGCTTTTGTCAGGGAAGAAAAGGTTCTGGCTAATACCTGGGACTCATGACGGTACCTGAAGAATAAGCACCGGCTAACTACGTGCCAGCAGCCGCGGTAATACGTAGGGTGCAAGCGTTAATCGGAATTACTGGGCGTAAAGCGTGCGCAGGCGGTTATGCAAGACAGAGGTGAAATCCCCGGGCTCAACCTGGGAACTGCCTTTGTGA…	k__Bacteria_p__Proteobacteria_c__Gammaproteobacteria_o__Burkholderiales_f__Comamonadaceae_g__Tepidimonas_s__NA_ASV__TGGGGAATTTTGGACAATGGGCGCAAGCCTGATCCAGCAATGCCGCGTGCGGGAAGAAGGCCTTCGGGTTGTAAACCGCTTTTGGCAGGAACGAAACGGTGTCCGCTAATACCGGGCGCTAATGACGGTACCTGCAGAATAAGCACCGGCTAACTACGTGCCAGCAGCCGCGGTAATACGTAGGGTGCGAGCGTTAATCGGAATTACTGGGCGTAAAGCGTGCGCAGGCGGTTGTGTAAGACAGGCGTGAAATCCCCGGGCTCAACCTGGGAATGGCGCTTGT…	k__Bacteria_p__Proteobacteria_c__Gammaproteobacteria_o__Enterobacterales_f__Pasteurellaceae_g__Haemophilus_s__NA_ASV__TGGGGAATATTGCGCAATGGGGGCAACCCTGACGCAGCCATGCCGCGTGAATGAAGAAGGCCTTCGGGTTGTAAAGTTCTTTCGGTAGCGAGGAAGGCATTTAGTTTAATAGACTAGGTGATTGACGTTAACTACAGAAGAAGCACCGGCTAACTCCGTGCCAGCAGCCGCGGTAATACGGAGGGTGCGAGCGTTAATCGGAATAACTGGGCGTAAAGGGCACGCAGGCGGTGACTTAAGTGAGGTGTGAAAGCCCCGGGCTTAACCTGGGAATTGCATTT…	k__Bacteria_p__Proteobacteria_c__Gammaproteobacteria_o__Pseudomonadales_f__Moraxellaceae_g__Enhydrobacter_s__aerosaccus_ASV__TGGGGAATATTGGACAATGGGGGCAACCCTGATCCAGCCATGCCGCGTGTGTGAAGAAGGCCTTTTGGTTGTAAAGCACTTTAAGCAGGGAGGAGAGGCTAATGGTTAATACCCATTAGATTAGACGTTACCTGCAGAATAAGCACCGGCTAACTCTGTGCCAGCAGCCGCGGTAATACAGAGGGTGCGAGCGTTAATCGGAATTACTGGGCGTAAAGCGAGTGTAGGTGGCTCATTAAGTCACATGTGAAATCCCCGGGCTTAACCTGGGAAC…
MD kit	Milk-1_1	46843	3105	3082	23	0.0662853	0.0657942	0.000491002	0.00117413	0	0	0.0368892	0	0	0.000341567	0	0.00228423	0	0	0.000491002	0	0.00644707	0.0186581
MD kit	Milk-1_2	56010	3091	3091	0	0.0551866	0.0551866	0	0	0.00123192	0	0	0	0.000589181	0	0.000392787	0.0213712	0	0	0	0	0.016015	0.0155865
MD kit	Milk-2_1	66726	884	884	0	0.0132482	0.0132482	0	0	0	0.00660912	0	0	0.00635434	0	0	0	0	0	0	0	0	0.000284747
MD kit	Milk-2_2	50019	320	320	0	0.00639757	0.00639757	0	0	0.000279894	0	0	0.000299886	0.00417841	0.000259901	0.000359863	0	0	0	0	0	0	0.00101961
MD kit	Milk-3_1	62757	3789	3789	0	0.0603757	0.0603757	0	0.0334783	0.0192329	0.00117915	0	0	0.00259732	0.00159345	0	0	0	0	0	0.000796724	0	0.00149784
MD kit	Milk-3_2	65884	3839	3779	60	0.0582691	0.0573584	0.000910692	0.0281859	0.0138425	0.004174	0	0	0	0	0	0	0.000910692	0.00192763	0	0	0	0.00922834
C: DNeasy PowerSoil Pro Kit
DNA isolation method	Sample	n (reads)	n (reads shared with negative controls)	n (reads shared with isolation negative controls)	n (reads shared with library preparation negative controls)	% (reads shared with negative controls)	% (reads shared with isolation negative controls)	% (reads shared with library preparation negative controls)	k__Bacteria_p__Actinobacteriota_c__Actinobacteria_o__Propionibacteriales_f__Propionibacteriaceae_g__Cutibacterium_s__NA_ASV__TGGGGAATATTGCACAATGGGCGGAAGCCTGATGCAGCAACGCCGCGTGCGGGATGACGGCCTTCGGGTTGTAAACCGCTTTCGCCTGTGACGAAGCGTGAGTGACGGTAATGGGTAAAGAAGCACCGGCTAACTACGTGCCAGCAGCCGCGGTGATACGTAGGGTGCGAGCGTTGTCCGGATTTATTGGGCGTAAAGGGCTCGTAGGTGGTTGATCGCGTCGGAAGTGTAATCTTGGGGCTTAACCCTGAGCGTGCTTTCGATACGGGTTGAC…	k__Bacteria_p__Deinococcota_c__Deinococci_o__Thermales_f__Thermaceae_g__Thermus_s__scotoductus_ASV__TTAGGAATCTTCCGCAATGGACGGAAGTCTGACGGAGCGACGCCGCTTGGAGGAGGAAGCCCTTCGGGGTGTAAACTCCTGAACTGGGGACGAAAGCCCTGTGTAGGGGGATGACGGTACCCAGGTAATAGCGCCGGCCAACTCCGTGCCAGCAGCCGCGGTAATACGGAGGGCGCGAGCGTTACCCGGATTTACTGGGCGTAAAGGGCGTGTAGGCGGCCTGGGGCGTCCCATGTGAAAGGCCACGGCTCAACCGTGGAGGAGCGTGGGATACGCTCAGGCTAGAGGGTGGGAGAGGG…	k__Bacteria_p__Proteobacteria_c__Gammaproteobacteria_o__Burkholderiales_f__Comamonadaceae_g__Curvibacter_s__NA_ASV__TGGGGAATTTTGGACAATGGGCGCAAGCCTGATCCAGCAATGCCGCGTGCAGGATGAAGGCCTTCGGGTTGTAAACTGCTTTTGTACGGAACGAAAGGGCTCTGGCTAATACCTGGAGCTGATGACGGTACCGTAAGAATAAGCACCGGCTAACTACGTGCCAGCAGCCGCGGTAATACGTAGGGTGCGAGCGTTAATCGGAATTACTGGGCGTAAAGCGTGCGCAGGCGGTTTTGTAAGACAGGTGTGAAATCCCCGGGCTTAACCTGGGAACTGCACTTGT…	k__Bacteria_p__Proteobacteria_c__Gammaproteobacteria_o__Pseudomonadales_f__Moraxellaceae_g__Enhydrobacter_s__aerosaccus_ASV__TGGGGAATATTGGACAATGGGGGCAACCCTGATCCAGCCATGCCGCGTGTGTGAAGAAGGCCTTTTGGTTGTAAAGCACTTTAAGCAGGGAGGAGAGGCTAATGGTTAATACCCATTAGATTAGACGTTACCTGCAGAATAAGCACCGGCTAACTCTGTGCCAGCAGCCGCGGTAATACAGAGGGTGCGAGCGTTAATCGGAATTACTGGGCGTAAAGCGAGTGTAGGTGGCTCATTAAGTCACATGTGAAATCCCCGGGCTTAACCTGGGAAC…
PS kit	Milk-1_1	7923	315	315	0	0.0397577	0.0397577	0	0.00328159	0	0	0.0364761
PS kit	Milk-1_2	7787	140	140	0	0.0179787	0.0179787	0	0.00179787	0	0	0.0161808
PS kit	Milk-1_3	8276	257	257	0	0.0310536	0.0310536	0	0.00640406	0	0	0.0246496
PS kit	Milk-2_1	17804	38	38	0	0.00213435	0.00213435	0	0.000617839	0	0	0.00151651
PS kit	Milk-2_2	16162	39	39	0	0.00241307	0.00241307	0	0	0.000123747	0.000309368	0.00197995
PS kit	Milk-2_3	10414	19	19	0	0.00182447	0.00182447	0	0	0	0	0.00182447
PS kit	Milk-3_1	19025	1858	1858	0	0.097661	0.097661	0	0.0946124	0.00115637	0	0.00189225
PS kit	Milk-3_2	17359	1358	1358	0	0.0782303	0.0782303	0	0.0770206	0	0	0.00120975
PS kit	Milk-3_3	17200	887	887	0	0.0515698	0.0515698	0	0.0469767	0.00110465	0.000232558	0.00325581
D: MagMAX Total Nucleic Acid Isolation Kit
DNA isolation method	Sample	n (reads)	n (reads shared with negative controls)	n (reads shared with isolation negative controls)	n (reads shared with library preparation negative controls)	% (reads shared with negative controls)	% (reads shared with isolation negative controls)	% (reads shared with library preparation negative controls)	k__Bacteria_p__Actinobacteriota_c__Actinobacteria_o__Propionibacteriales_f__Propionibacteriaceae_g__Cutibacterium_s__NA_ASV__TGGGGAATATTGCACAATGGGCGGAAGCCTGATGCAGCAACGCCGCGTGCGGGATGACGGCCTTCGGGTTGTAAACCGCTTTCGCCTGTGACGAAGCGTGAGTGACGGTAATGGGTAAAGAAGCACCGGCTAACTACGTGCCAGCAGCCGCGGTGATACGTAGGGTGCGAGCGTTGTCCGGATTTATTGGGCGTAAAGGGCTCGTAGGTGGTTGATCGCGTCGGAAGTGTAATCTTGGGGCTTAACCCTGAGCGTGCTTTCGATACGGGTTGAC…	k__Bacteria_p__Proteobacteria_c__Alphaproteobacteria_o__Caulobacterales_f__Caulobacteraceae_g__Brevundimonas_s__NA_ASV__TGGGGAATCTTGCGCAATGGGCGAAAGCCTGACGCAGCCATGCCGCGTGAATGATGAAGGTCTTAGGATTGTAAAATTCTTTCACCGGGGACGATAATGACGGTACCCGGAGAAGAAGCCCCGGCTAACTTCGTGCCAGCAGCCGCGGTAATACGAAGGGGGCTAGCGTTGCTCGGAATTACTGGGCGTAAAGGGAGCGTAGGCGGACATTTAAGTCAGGGGTGAAATCCCGGGGCTCAACCTCGGAATTGCCTTTGATACTGGGTGTCTTGAGTATGA…	k__Bacteria_p__Proteobacteria_c__Gammaproteobacteria_o__Enterobacterales_f__Enterobacteriaceae_g__Escherichia.Shigella_s__NA_ASV__TGGGGAATATTGCACAATGGGCGCAAGCCTGATGCAGCCATGCCGCGTGTATGAAGAAGGCCTTCGGGTTGTAAAGTACTTTCAGCGGGGAGGAAGGGAGTAAAGTTAATACCTTTGCTCATTGACGTTACCCGCAGAAGAAGCACCGGCTAACTCCGTGCCAGCAGCCGCGGTAATACGGAGGGTGCAAGCGTTAATCGGAATTACTGGGCGTAAAGCGCACGCAGGCGGTTTGTTAAGTCAGATGTGAAATCCCCGGGCTCAACCTG…
MX kit	Milk-1_1	42731	324	324	0	0.00758232	0.00758232	0	0.00758232	0	0
MX kit	Milk-1_2	23910	79	79	0	0.00330406	0.00330406	0	0.00330406	0	0
MX kit	Milk-2_1	41587	43	43	0	0.00103398	0.00103398	0	0	0	0.00103398
MX kit	Milk-2_2	48403	42	42	0	0.000867715	0.000867715	0	0.000867715	0	0
MX kit	Milk-3_1	59789	17050	17050	0	0.28517	0.28517	0	0.28517	0	0
MX kit	Milk-3_2	41904	6440	6440	0	0.153685	0.153685	0	0.153303	0.000381825	0
Milk samples and negative controls were isolated with four different DNA isolation methods, namely the QIAamp Fast DNA Stool Mini kit (FS kit, A), the Milk Bacterial DNA Isolation kit (MD kit, B), the DNeasy PowerSoil Pro kit (PS kit, C), and the MagMAX Total Nucleic Acid Isolation kit (MX kit, D). One negative control was added during library preparation. Samples were sequenced using 16S rRNA ge…

## Sheet: TableS5
Table S5: DNA yield and shotgun metagenomic sequencing parameters for milk samples isolated with and without bacterial enrichment.
Info	No enrichment	HL-Benz	HL-PMA	p	FDR
n (samples)	9	9	9
DNA yield (ng)	240 (103 - 725)	0 (0 - 0)	21.3 (15.2 - 35.2)	6.07452e-06	4.25217e-05
n/N (successfully sequenced / total number of samples)	9/9	0/9	5/9	0.0823529	0.115294
n (total reads)	8972375 (7968952 - 13489165)	NA	10853187 (8094804 - 12568039)	0.18981	0.18981
n (microbial reads)	27910 (14233 - 81105)	NA	69817 (32341 - 145353)	0.011988	0.020979
% (microbial reads)	0.3% (0.2% - 0.7%)	NA	0.7% (0.4% - 1.2%)	0.011988	0.020979
n (human reads)	8913503 (7945194 - 13408060)	NA	10785145 (8062463 - 12444614)	0.18981	0.18981
% (human reads)	99.7% (99.3% - 99.8%)	NA	99.3% (98.8% - 99.6%)	0.011988	0.020979
DNA was isolated from non-enriched and enriched milk samples using the PowerSoil Pro DNA isolation kit. Samples were sequenced using shotgun metagenomic sequencing and bacterial taxonomies were assigned using the marker gene database ChocoPhlAn (version vJan21). Values represent median (range). DNA yield was compared using a Kruskal-Wallis test. Shotgun metagenomic sequencing success and read par…

## Sheet: TableS6
Table S6: Bacteria detected in negative controls by sequencing method.
Sequencing method	Sample	n (reads)	k__Bacteria_p__Firmicutes_c__Bacilli_o__Bacillales_A_f__Planococcaceae_g__Sporosarcina_s__Sporosarcina.sp000813425_ASV__TAGGGAATCTTCCACAATGGACGAAAGTCTGATGGAGCAACGCCGCGTGAGCGAAGAAGGTTTTCGGATCGTAAAGCTCTGTTGCGAGGGAAGAACAAGTACGGGAGTAACTGCCCGTACCTTGACGGTACCTCGTCAGAAAGCCACGGCTAACTACGTGCCAGCAGCCGCTGTAATACGTAGGTGGCAAGCGTTGTCCGGAATTATTGGGCGTAAAGCGCGCGCAGGCGGTCCTTTAAGTCTGATGTGAAAGCCCACGGCTCAACCGTGGAGGGTCAT…	k__Bacteria_p__Bacteroidota_c__Bacteroidia_o__Bacteroidales_f__Dysgonomonadaceae_g__UBA4179_s__UBA4179.sp002849245_ASV__TGAGGAATATTGGTCAATGGACGAGAGTCTGAACCAGCCAAGTCGCGTGAAGGAAGACGGCCCTACGGGTTGTAAACTTCTTTTGTAAGGGAATAAATAGTCTTACGCGCTAAGACGTTGCAGGTACCTTACGAATAAGGATCGGCTAACTCCGTGCCAGCAGCCGCGGTAATACGGAGGATCCGAGCGTTATCCGGATTTATTGGGTTTAAAGGGTGCGCAGGCGGCATGTTAAGTCGGCGGTGAAATTTTGCAGCTCAACTGTAAAAGAGCCTTCGA…	k__Bacteria_p__Bacteroidota_c__Bacteroidia_o__Bacteroidales_f__Tannerellaceae_g__Parabacteroides_s__Parabacteroides.distasonis_ASV__TGAGGAATATTGGTCAATGGGCGTAAGCCTGAACCAGCCAAGTCGCGTGAGGGATGAAGGTTCTATGGATCGTAAACCTCTTTTATAAGGGAATAAAGTGTGGGACGTGTCCTATTTTGTATGTACCTTATGAATAAGGATCGGCTAACTCCGTGCCAGCAGCCGCGGTAATACGGAGGATCCGAGCGTTATCCGGATTTATTGGGTTTAAAGGGTGCGTAGGCGGCCTTTTAAGTCAGCGGTGAAAGTCTGTGGCTCAACCATAGA…	k__Bacteria_p__Proteobacteria_c__Gammaproteobacteria_o__Enterobacterales_f__Enterobacteriaceae_g__Kosakonia_s__Kosakonia.cowanii_ASV__TGGGGAATATTGCACAATGGGCGCAAGCCTGATGCAGCCATGCCGCGTGTATGAAGAAGGCCTTCGGGTTGTAAAGTACTTTCAGCGGGGAGGAAGGCGATGTGGTTAATAACCGCGTCGATTGACGTTACCCGCAGAAGAAGCACCGGCTAACTCCGTGCCAGCAGCCGCGGTAATACGGAGGGTGCAAGCGTTAATCGGAATTACTGGGCGTAAAGCGCACGCAGGCGGTCTGTCAAGTCGGATGTGAAATCCCCGGGCTCAA…	k__Bacteria_p__Proteobacteria_c__Gammaproteobacteria_o__Enterobacterales_f__Enterobacteriaceae_g__NA_s__NA_ASV__TGGGGAATATTGCACAATGGGCGCAAGCCTGATGCAGCCATGCCGCGTGTATGAAGAAGGCCTTCGGGTTGTAAAGTACTTTCAGCGGGGAGGAAGGCGATGTGGTTAATAACCGCGTCGATTGACGTTACCCGCAGAAGAAGCACCGGCTAACTCCGTGCCAGCAGCCGCGGTAATACGGAGGGTGCAAGCGTTAATCGGAATTACTGGGCGTAAAGCGCACGCAGGCGGTCTGTCAAGTCGGATGTGAAATCCCCGGGCTCAACCTGGGAACTGCATCCGAAACT…	k__Bacteria_p__Actinobacteriota_c__Actinomycetia_o__Propionibacteriales_f__Propionibacteriaceae_g__Cutibacterium_s__Cutibacterium.acnes_ASV__TGGGGAATATTGCACAATGGGCGGAAGCCTGATGCAGCAACGCCGCGTGCGGGATGACGGCCTTCGGGTTGTAAACCGCTTTCGCCTGTGACGAAGCGTGAGTGACGGTAATGGGTAAAGAAGCACCGGCTAACTACGTGCCAGCAGCCGCGGTGATACGTAGGGTGCGAGCGTTGTCCGGATTTATTGGGCGTAAAGGGCTCGTAGGTGGTTGATCGCGTCGGAAGTGTAATCTTGGGGCTTAACCCTGAGCGTGCT…	k__Bacteria_p__Actinobacteriota_c__Actinomycetia_o__Mycobacteriales_f__Mycobacteriaceae_g__Lawsonella_s__Lawsonella.clevelandensis_ASV__TGGGGAATATTGCACAATGGGCGGAAGCCTGATGCAGCGACGCCGCGTGAGGGATGACGGCCTTCGGGTTGTAAACCTCTTTCAGCAGGGACGAAGCGTAAGTGACGGTACCTGCAGAAGAAGCACCGGCTAACTACGTGCCAGCAGCCGCGGTAATACGTAGGGTGCGAGCGTTGTCCGGAATTACTGGGCGTAAAGAGCTCGTAGGCGGTTTGTCACGTCGTCTGTGAAATCCTAGGGCTTAACCCTGGACGTGCAGGCGA…	k__Bacteria_p__Firmicutes_A_c__Clostridia_o__Clostridiales_f__Clostridiaceae_g__Clostridium_s__Clostridium.paraputrificum_ASV__TGGGGAATATTGCACAATGGGGGAAACCCTGATGCAGCAACGCCGCGTGAGTGATGACGGCCTTCGGGTTGTAAAGCTCTGTCTTTGGGGACGATAATGACGGTACCCAAGGAGGAAGCCACGGCTAACTACGTGCCAGCAGCCGCGGTAATACGTAGGTGGCAAGCGTTGTCCGGATTTACTGGGCGTAAAGGGAGCGTAGGCGGATTTTTAAGTGAGATGTGAAATACCCGGGCTCAACCTGGGTGCTGCATTCCAAACTGGAAATCTAG…	k__Bacteria_p__Firmicutes_A_c__Clostridia_o__Oscillospirales_f__Ruminococcaceae_g__Faecalibacterium_s__Faecalibacterium.prausnitzii_D_ASV__TGGGGAATATTGCACAATGGGGGAAACCCTGATGCAGCGACGCCGCGTGGAGGAAGAAGGTCTTCGGATTGTAAACTCCTGTTGTTGGGGAAGATAATGACGGTACCCAACAAGGAAGTGACGGCTAACTACGTGCCAGCAGCCGCGGTAAAACGTAGGTCACAAGCGTTGTCCGGAATTACTGGGTGTAAAGGGAGCGCAGGCGGGAAGACAAGTTGGAAGTGAAATCTATGGGCTCAACCCATAAACTGCTTTCAAAA…	k__Bacteria_p__Proteobacteria_c__Alphaproteobacteria_o__Sphingomonadales_f__Sphingomonadaceae_g__Sphingomonas_s__Sphingomonas.aerolata_ASV__TGGGGAATATTGGACAATGGGCGAAAGCCTGATCCAGCAATGCCGCGTGAGTGATGAAGGCCTTAGGGTTGTAAAGCTCTTTTACCCGGGATGATAATGACAGTACCGGGAGAATAAGCTCCGGCTAACTCCGTGCCAGCAGCCGCGGTAATACGGAGGGAGCTAGCGTTATTCGGAATTACTGGGCGTAAAGCGCACGTAGGCGGCTTTGTAAGTAAGAGGTGAAAGCCCAGAGCTCAACTCTGGAATTGCCTTTTAG…	k__Bacteria_p__Proteobacteria_c__Gammaproteobacteria_o__Pseudomonadales_f__Moraxellaceae_g__Acinetobacter_s__Acinetobacter.johnsonii_ASV__TGGGGAATATTGGACAATGGGCGAAAGCCTGATCCAGCCATGCCGCGTGTGTGAAGAAGGCCTTTTGGTTGTAAAGCACTTTAAGCGAGGAGGAGGCTACCGAGATTAATACTCTTGGATAGTGGACGTTACTCGCAGAATAAGCACCGGCTAACTCTGTGCCAGCAGCCGCGGTAATACAGAGGGTGCGAGCGTTAATCGGATTTACTGGGCGTAAAGCGTGCGTAGGCGGCTTTTTAAGTCGGATGTGAAATCCCTGAG…	k__Bacteria_p__Proteobacteria_c__Gammaproteobacteria_o__Pseudomonadales_f__Pseudomonadaceae_g__Pseudomonas_E_s__Pseudomonas_E.yamanorum_ASV__TGGGGAATATTGGACAATGGGCGAAAGCCTGATCCAGCCATGCCGCGTGTGTGAAGAAGGTCTTCGGATTGTAAAGCACTTTAAGTTGGGAGGAAGGGCAGTAAATTAATACTTTGCTGTTTTGACGTTACCGACAGAATAAGCACCGGCTAACTCTGTGCCAGCAGCCGCGGTAATACAGAGGGTGCAAGCGTTAATCGGAATTACTGGGCGTAAAGCGCGCGTAGGTGGTTCGTTAAGTTGGATGTGAAATCCCCG…	k__Bacteria_p__Proteobacteria_c__Alphaproteobacteria_o__Sphingomonadales_f__Sphingomonadaceae_g__Sphingomonas_s__NA_ASV__TGGGGAATATTGGACAATGGGCGCAAGCCTGATCCAGCAATGCCGCGTGAGTGATGAAGGCCTTAGGGTTGTAAAGCTCTTTTACCCGGGATGATAATGACAGTACCGGGAGAATAAGCCCCGGCTAACTCCGTGCCAGCAGCCGCGGTAATACGGAGGGGGCTAGCGTTGTTCGGAATTACTGGGCGTAAAGCGCACGTAGGCGGCTTTGTAAGTTAGAGGTGAAAGCCTGGAGCTCAACTCCAGAACTGCCTTTAAGACTGCATCGCTTGAATCCA…	k__Bacteria_p__Proteobacteria_c__Gammaproteobacteria_o__Xanthomonadales_f__Xanthomonadaceae_g__Lysobacter_s__Lysobacter.thermophilus_ASV__TGGGGAATATTGGACAATGGGCGCAAGCCTGATCCAGCCATGCCGCGTGGGTGAAGAAGGCCTTCGGGTTGTAAAGCCCTTTTGTCCGGGAAGAAATCGTCTGGGCTAATACCCCGGGCGGATGACGGTACCGGAAGAATAAGCACCGGCTAACTTCGTGCCAGCAGCCGCGGTAATACGAAGGGTGCAAGCGTTACTCGGAATTACTGGGCGTAAAGCGTGCGTAGGCGGTTCGTTAAGTCCGATGTGAAAGCCCTGGGC…	k__Bacteria_p__Proteobacteria_c__Gammaproteobacteria_o__Pseudomonadales_f__Moraxellaceae_g__Moraxella_A_s__Moraxella_A.cinereus_ASV__TGGGGAATATTGGACAATGGGGGCAACCCTGATCCAGCCATGCCGCGTGTGTGAAGAAGGCCTTTTGGTTGTAAAGCACTTTAAGCAGGGAGGAGAGGCTAATGGTTAATACCCATTAGATTAGACGTTACCTGCAGAATAAGCACCGGCTAACTCTGTGCCAGCAGCCGCGGTAATACAGAGGGTGCGAGCGTTAATCGGAATTACTGGGCGTAAAGCGAGTGTAGGTGGCTCATTAAGTCACATGTGAAATCCCCGGGCTTAAC…	k__Bacteria_p__Myxococcota_c__Polyangia_o__Polyangiales_f__Polyangiaceae_g__JADJCA01_s__JADJCA01.sp016703425_ASV__TGGGGAATCTTGCGCAATGGACGAAAGTCTGACGCAGCGACGCCGCGTGGGTGATGAAGGCCTTCGGGTTGTAAAGCCCTGTGGGGAGAGACGAATAAGTGTAGCCTAATACGTTACATGATGACGGTATCTCCTTAGCAAGCACCGGCTAACTCTGTGCCAGCAGCCGCGGTAAGACAGAGGGTGCAAACGTTGTTCGGAATTACTGGGCGTAAAGCGTGTGTAGGCGGTCTTGTAAGTCGGATGTGAAAGCCCCGGGCTCAACCCGGGAAGTGCACTCGATAC…	k__Bacteria_p__Proteobacteria_c__Gammaproteobacteria_o__Burkholderiales_f__Burkholderiaceae_g__NA_s__NA_ASV__TGGGGAATTTTGGACAATGGGCGCAAGCCTGATCCAGCAATGCCGCGTGCAGGATGAAGGCCTTCGGGTTGTAAACTGCTTTTGTACGGAACGAAAGGGCTCTGGCTAATACCTGGAGCTGATGACGGTACCGTAAGAATAAGCACCGGCTAACTACGTGCCAGCAGCCGCGGTAATACGTAGGGTGCGAGCGTTAATCGGAATTACTGGGCGTAAAGCGTGCGCAGGCGGTTTTGTAAGACAGGTGTGAAATCCCCGGGCTTAACCTGGGAACTGCACTTGTGACTGCA…	k__Bacteria_p__Proteobacteria_c__Gammaproteobacteria_o__Burkholderiales_f__Burkholderiaceae_g__Tepidimonas_s__Tepidimonas.fonticaldi_ASV__TGGGGAATTTTGGACAATGGGCGCAAGCCTGATCCAGCAATGCCGCGTGCGGGAAGAAGGCCTTCGGGTTGTAAACCGCTTTTGTACGGAACGAAAAGGCTCTGGCTAATACCTGGGGCTGATGACGGTACCGTAAGAATAAGCACCGGCTAACTACGTGCCAGCAGCCGCGGTAATACGTAGGGTGCGAGCGTTAATCGGAATTACTGGGCGTAAAGCGTGCGCAGGCGGTCTTGTAAGACAGAGGTGAAATCCCTGGGC…	k__Bacteria_p__Proteobacteria_c__Gammaproteobacteria_o__Burkholderiales_f__Burkholderiaceae_g__NA_s__NA_ASV__TGGGGAATTTTGGACAATGGGCGCAAGCCTGATCCAGCCATGCCGCGTGCGGGAAGAAGGCCTTCGGGTTGTAAACCGCTTTTGTCAGGGAAGAAAAGGTTCTGGCTAATACCTGGGACTCATGACGGTACCTGAAGAATAAGCACCGGCTAACTACGTGCCAGCAGCCGCGGTAATACGTAGGGTGCAAGCGTTAATCGGAATTACTGGGCGTAAAGCGTGCGCAGGCGGTTATGCAAGACAGAGGTGAAATCCCCGGGCTCAACCTGGGAACTGCCTTTGTGACTGCA…	k__Bacteria_p__Proteobacteria_c__Gammaproteobacteria_o__Burkholderiales_f__Burkholderiaceae_g__Ralstonia_s__Ralstonia.insidiosa_ASV__TGGGGAATTTTGGACAATGGGGGCAACCCTGATCCAGCAATGCCGCGTGTGTGAAGAAGGCCTTCGGGTTGTAAAGCACTTTTGTCCGGAAAGAAATCGCACTTACTAATATTAGGTGTGGATGACGGTACCGGAAGAATAAGGACCGGCTAACTACGTGCCAGCAGCCGCGGTAATACGTAGGGTCCAAGCGTTAATCGGAATTACTGGGCGTAAAGCGTGCGCAGGCGGTTGTGCAAGACCGATGTGAAATCCCCGGGCTTAAC…	k__Bacteria_p__Proteobacteria_c__Gammaproteobacteria_o__Burkholderiales_f__Burkholderiaceae_g__Schlegelella_s__Schlegelella.thermodepolymerans_ASV__TGGGGAATTTTGGACAATGGGGGCAACCCTGATCCAGCCATGCCGCGTGCGGGAAGAAGGCCTTCGGGTTGTAAACCGCTTTTGTTCGGGAAGAAATCCTCTGGGCTAATACCCCGGGGGGATGACGGTACCGGAAGAATAAGCACCGGCTAACTACGTGCCAGCAGCCGCGGTAATACGTAGGGTGCGAGCGTTAATCGGAATTACTGGGCGTAAAGCGTGCGCAGGCGGTTGTGCAAGACAGATGTGAA…	k__Bacteria_p__NA_c__NA_o__NA_f__NA_g__NA_s__NA_ASV__TTAGGAATCTTCCGCAATGGACGGAAGTCTGACGGAGCGACGCCGCTTGGAGGAGGAAGCCCTTCGGGGTGTAAACTCCTGAACTGGGGACGAAAGCCCTGTGTAGGGGGATGACGGTACCCAGGTAATAGCGCCGGCCAACTCCGTGCCAGCAGCCGCGGTAATACGGAGGGCGCGAGCGTTACCCGGATTTACTGGGCGTAAAGGGCGTGTAGGCGGCCTGGGGCGTCCCATGTGAAAGGCCACGGCTCAACCGTGGAGGAGCGTGGGATACGCTCAGGCTAGAGGGTGGGAGAGGGTGGTGGAATTCCCGGAGTAGCGGTGAAATGCGCAGATACCGGGAGGA…	k__Archaea_p__NA_c__NA_o__NA_f__NA_g__NA_s__NA_ASV__AAAAGTGAATGTCAGCCGCTTGTCCAGATAGTATCCGGCAGTAGACCAAGGGACATGCCTAAAAGAGGAACGAAAAAGACTGAATGAAGATTCCGGTAATTTATCTTCATTCAGTCGGATACTGACCGGCTGCTCCCCTTCCAGGGCGGCAGCCAGCTTTTCATATTCTTCCACACCCAAGAGGGCGCGTGTATAATCGGTGAAAGATGAGGGTAGCTTCATGCTTTGAACTGTTTTATGGCAGCAAAGATAGTGCAAAATACGTTTCACCAATCTACGGGGCTAAACAAAAAGCACGGTTCAATACTCTTTTTAAAAACTGAGTTTCACCCCTGCAAAATAGGAAC…	k__Archaea_p__NA_c__NA_o__NA_f__NA_g__NA_s__NA_ASV__ACCGACGAAGGGAACAACCTGACATGAAAGTCGAAATCGATACCGCCGCATTGGCTGATGCCGTGGCCTGGACCTCCCGCGTCATTGACGCTCGTCCCTCCAACCCAATTCTCGCTGGCGTAAAACTTGAAGCCATTGACGGCACCCTGCAGTTCTCTGCATTCAATTACGAGATTTCCGCTCGTCACCACATCGAAGCCTGGTGTTGATGAAGTCGGTTCCGCTCTGGTTCTGGGCAAGCTTCTGGCTGATATCACCAAGTCGCTGCGTTCCGAAAAAACCTACCTGACCACCGATGGCTCCACGCTAACCATCACCTCTGGCAAGTCGAAGTTCACGTTGCAGCT…	k__Bacteria_p__Proteobacteria_c__Gammaproteobacteria_o__Burkholderiales_f__Burkholderiaceae_g__Ralstonia_s__Ralstonia.insidiosa_ASV__CTTACACATGCAAGTCGAACGGCAGCATGATCTAGCTTGCTAGATTGATGGCGAGTGGCGAACGGGTGAGTAATACATCGGAACGTGCCCTGTAGTGGGGGATAACTAGTCGAAAGATTAGCTAATACCGCATACGACCTGAGGGTGAAAGTGGGGGACCGCAAGGCCTCATGCTATAGGAGCGGCCGATGTCTGATTAGCTAGTTGGTGAGGTAAAGGCTCACCAAGGCGACGATCAGTAGCTGGTCTGAGAGGACGATCAGCCA…
16S	Isolation-NC-1	0	NA	NA	NA	NA	NA	NA	NA	NA	NA	NA	NA	NA	NA	NA	NA	NA	NA	NA	NA	NA	NA	NA	NA	NA	NA
16S	Isolation-NC-2	808	0	0	0.0483	0	0	0.2054	0.073	0	0.0297	0	0	0.13	0	0.0582	0.245	0	0	0	0	0	0.0668	0.1436	0	0	0
16S	Isolation-NC-3	675	0	0.0756	0	0.0519	0.0489	0	0	0.0415	0	0.1037	0	0	0	0	0.1733	0.1259	0.04	0.0711	0.0756	0.077	0.0607	0.0548	0	0	0
16S	LibPrep-NC-1	129	0.0543	0	0	0	0	0	0	0	0	0	0.5271	0	0.2171	0	0	0	0	0	0.2016	0	0	0	0	0	0
16S-ITS-23S	Isolation-NC-1	1	0	0	0	0	0	0	0	0	0	0	0	0	0	0	0	0	0	0	0	0	0	0	1	0	0
16S-ITS-23S	Isolation-NC-2	7	0	0	0	0	0	0	0	0	0	0	0	0	0	0	0	0	0	0	0	0	0	0	0	0	1
16S-ITS-23S	LibPrep-NC-1	1	0	0	0	0	0	0	0	0	0	0	0	0	0	0	0	0	0	0	0	0	0	0	0	1	0
Negative controls (NC) were isolated with the PowerSoil Pro DNA Isolation kit (Isolation-NC) or added during library preparation (LibPrep-NC). Samples were sequenced using 16S or 16S-ITS-23S rRNA gene sequencing. Bacterial taxonomies were assigned using the FANGORN database. The columns show the total read counts of the samples and the relative bacterial abundances of each amplicon sequencing var…

## Sheet: TableS7
Table S7: Relative abundances of the seven most prevalent bacterial genera in milk by sequencing method.
Bacteria	16S-ITS-23S rRNA gene sequencing	16S rRNA gene sequencing	p	FDR
Corynebacterium	6.7% (1.3% - 12.8%)	1.8% (0.1% - 16.3%)	0.00421744	0.00972062
Cutibacterium	0.9% (0.0% - 34.1%)	0.3% (0.0% - 10.1%)	0.152523	0.213532
Gemella	0.9% (0.0% - 17.1%)	1.1% (0.0% - 12.9%)	0.692489	0.78925
Rothia	0.7% (0.0% - 2.9%)	1.5% (0.0% - 2.1%)	0.78925	0.78925
Staphylococcus	54.9% (29.2% - 60.5%)	35.1% (18.2% - 41.6%)	0.00555464	0.00972062
Streptococcus	20.6% (3.2% - 29.4%)	33.7% (19.6% - 67.7%)	0.00499761	0.00972062
Veillonella	0.1% (0.0% - 0.5%)	1.1% (0.0% - 4.3%)	0.00178383	0.00972062
Milk DNA was isolated with the PowerSoil Pro DNA Isolation kit. Samples were sequenced using 16S or 16S-ITS-23S rRNA gene sequencing. Bacterial taxonomies were assigned using the FANGORN database. The bacterial genera were present in over 70% of the milk samples. The values represent the median (range) relative bacterial abundances per sequencing method. Statistics: Linear model with correction f…

## Sheet: TableS8
Table S8: Relative abundances of selected mock bacterial genera in pilot samples.
Mother-infant pair ID	Sample origin	Sample type	n (reads)	Escherichia	Limosilactobacillus	Pseudomonas_B	Pseudomonas_E
Pair1	Mother	Milk	28846	0	0	0	0
Pair2	Mother	Milk	12204	0	0	0	0
Pair3	Mother	Milk	17538	0	0	0	0
Pair4	Mother	Milk	26173	0	0	0	0
Pair5	Mother	Milk	2857	0	0	0	0.0360518
Pair6	Mother	Milk	2254	0	0	0	0
Pair7	Mother	Milk	6843	0	0	0	0
Pair8	Mother	Milk	8894	0	0	0	0
Pair9	Mother	Milk	7593	0	0	0	0.00289741
Pair10	Mother	Milk	3755	0	0	0.012783	0.086285
Pair11	Mother	Milk	7103	0	0	0	0
Pair12	Mother	Milk	8885	0	0	0	0.441643
Pair13	Mother	Milk	17685	0	0	0	0
Pair14	Mother	Milk	3800	0	0	0	0.722895
Pair1	Infant	Oral_swab	8066	0	0	0	0
Pair2	Infant	Oral_swab	23967	0	0	0	0
Pair3	Infant	Oral_swab	19136	0	0	0	0
Pair4	Infant	Oral_swab	21764	0	0	0	0
Pair5	Infant	Oral_swab	25957	0	0	0	0
Pair6	Infant	Oral_swab	27165	0	0	0	0
Pair7	Infant	Oral_swab	18807	0	0	0	0
Pair8	Infant	Oral_swab	18944	0	0	0	0
Pair9	Infant	Oral_swab	21808	0	0	0	0
Pair10	Infant	Oral_swab	27481	0	0	0	0
Pair11	Infant	Oral_swab	23083	0	0	0	0
Pair12	Infant	Oral_swab	9090	0	0	0	0
Pair13	Infant	Oral_swab	18988	0	0	0	0
Pair14	Infant	Oral_swab	11197	0	0	0	0
Pair1	Infant	Faeces	6030	0.127032	0	0	0
Pair2	Infant	Faeces	5196	0.0800616	0	0	0
Pair3	Infant	Faeces	5577	0	0	0	0
Pair4	Infant	Faeces	5402	0	0	0	0
Pair5	Infant	Faeces	6847	0	0	0	0
Pair6	Infant	Faeces	12290	0.280797	0	0	0
Pair7	Infant	Faeces	12685	0.573591	0	0	0
Pair8	Infant	Faeces	10317	0.256664	0	0	0
Pair9	Infant	Faeces	7029	0	0	0	0
Pair10	Infant	Faeces	6592	0	0	0	0
Pair11	Infant	Faeces	2957	0.0378762	0	0	0
Pair12	Infant	Faeces	12407	0	0	0	0
Pair13	Infant	Faeces	4712	0.0772496	0	0	0
Pair14	Infant	Faeces	2481	0	0	0	0
Pair1	Mother	Faeces	4070	0.0422604	0	0	0
Pair2	Mother	Faeces	3019	0	0	0	0
Pair3	Mother	Faeces	3561	0	0	0	0
Pair4	Mother	Faeces	959	0	0	0	0
Pair5	Mother	Faeces	827	0	0	0	0
Pair6	Mother	Faeces	3236	0	0	0	0
Pair7	Mother	Faeces	3019	0	0	0	0
Pair8	Mother	Faeces	752	0.0571809	0	0	0
Pair9	Mother	Faeces	1107	0	0	0	0
Pair10	Mother	Faeces	6135	0	0	0	0
Pair11	Mother	Faeces	1818	0	0	0	0
Pair12	Mother	Faeces	2624	0	0	0	0
Pair13	Mother	Faeces	3745	0	0	0	0
Pair14	Mother	Faeces	2232	0	0.094086	0	0
Human milk, infant oral, infant faecal, and maternal faecal DNA was isolated from 14 mother-infant pairs using the DNeasy PowerSoil Pro DNA Isolation kit. DNA was sequenced with 16S-ITS-23S rRNA gene sequencing and bacterial taxonomies were assigned using the FANGORN database. Shown are relative abundances of bacterial genera, which were missing in the isolated bacterial mock community sample seq…

## Sheet: TableS9
Table S9: Sharing of bacterial ASVs in unrelated sample-pairs by sequencing method.
A: Human milk - infant oral cavity
Compared genus	16S-ITS-23S rRNA gene sequencing	16S rRNA gene sequencing	p	FDR
Streptococcus	0.03	0.93	1.93119e-78	9.65594e-78
Gemella	0	0.53	7.28608e-37	1.82152e-36
Veillonella	0	0.48	1.43875e-32	2.39791e-32
Rothia	0.01	0.14	2.32493e-06	2.65483e-06
Pauljensenia	0	0.1	2.65483e-06	2.65483e-06
B: Human milk - infant faeces
Compared genus	16S-ITS-23S rRNA gene sequencing	16S rRNA gene sequencing	p	FDR
Streptococcus	0.01	0.37	2.70629e-21	5.41258e-21
Staphylococcus	0.01	0.2	4.52902e-10	4.52902e-10
C: Human milk - maternal faeces
Compared genus	16S-ITS-23S rRNA gene sequencing	16S rRNA gene sequencing	p	FDR
Streptococcus	0	0.11	5.34567e-07	5.34567e-07
Human milk, infant oral, infant faecal, and maternal faecal DNA was isolated from 14 mother-infant pairs using the DNeasy PowerSoil Pro DNA Isolation kit. DNA was sequenced with 16S and 16S-ITS-23S rRNA gene sequencing and bacterial taxonomies were assigned using the FANGORN database. One maternal faecal sample failed 16S sequencing. The percentage of unrelated sample-pairs (A: human milk - infan…
