# Supplementary material for: Analysis of microbial composition and sharing in low-biomass human milk samples: a comparison of DNA isolation and sequencing techniques
Source: ISME Commun. 2023 Nov 9;3:116. doi: 10.1038/s43705-023-00325-6 (PMC10636111; doi:10.1038/s43705-023-00325-6)
Supplement: Supplementary file 4 — Dataset 2 [file 43705_2023_325_MOESM4_ESM.txt]

title	alias	description	subjectId	bioSampleId	caseOrControl	gender	organismPart	cellLine	region	fastq_R1	fastq_R2	sample_ID	sample_type	enrichment_method	DNA_yield_ng	mgx_seq_successful	n_reads_total	n_reads_human	n_reads_microbial	perc_reads_human	perc_reads_microbial
Lifelines_NEXT_Milk_Methods_Paper	J05585	Enrichment_method_and_metagenomic_sequencing_test_milk	Milk-3	NA	NA	female	NA	NA	NA	J05585-L1_S1_L001_R1_001.fastq.gz	J05585-L1_S1_L001_R2_001.fastq.gz	BM_N1_B_M1_1	Milk	No_enrichment	112.5	yes	8374878	8346720	28158	0.996637802	0.003362198
Lifelines_NEXT_Milk_Methods_Paper	J05586	Enrichment_method_and_metagenomic_sequencing_test_milk	Milk-3	NA	NA	female	NA	NA	NA	J05586-L1_S2_L001_R1_001.fastq.gz	J05586-L1_S2_L001_R2_001.fastq.gz	BM_N1_B_M1_2	Milk	No_enrichment	113.5	yes	9452636	9424569	28067	0.997030775	0.002969225
Lifelines_NEXT_Milk_Methods_Paper	J05587	Enrichment_method_and_metagenomic_sequencing_test_milk	Milk-3	NA	NA	female	NA	NA	NA	J05587-L1_S3_L001_R1_001.fastq.gz	J05587-L1_S3_L001_R2_001.fastq.gz	BM_N1_B_M1_3	Milk	No_enrichment	102.5	yes	9260516	9232606	27910	0.996986129	0.003013871
Lifelines_NEXT_Milk_Methods_Paper	J05588	Enrichment_method_and_metagenomic_sequencing_test_milk	Milk-2	NA	NA	female	NA	NA	NA	J05588-L1_S4_L001_R1_001.fastq.gz	J05588-L1_S4_L001_R2_001.fastq.gz	BM_N1_B_M2_1	Milk	No_enrichment	218	yes	8972375	8908878	63497	0.992923055	0.007076945
Lifelines_NEXT_Milk_Methods_Paper	J05589	Enrichment_method_and_metagenomic_sequencing_test_milk	Milk-2	NA	NA	female	NA	NA	NA	J05589-L1_S5_L001_R1_001.fastq.gz	J05589-L1_S5_L001_R2_001.fastq.gz	BM_N1_B_M2_2	Milk	No_enrichment	239.5	yes	8934529	8913503	21026	0.997646658	0.002353342
Lifelines_NEXT_Milk_Methods_Paper	J05590	Enrichment_method_and_metagenomic_sequencing_test_milk	Milk-2	NA	NA	female	NA	NA	NA	J05590-L1_S6_L001_R1_001.fastq.gz	J05590-L1_S6_L001_R2_001.fastq.gz	BM_N1_B_M2_3	Milk	No_enrichment	344	yes	9243042	9228809	14233	0.998460139	0.001539861
Lifelines_NEXT_Milk_Methods_Paper	J05591	Enrichment_method_and_metagenomic_sequencing_test_milk	Milk-1	NA	NA	female	NA	NA	NA	J05591-L1_S7_L001_R1_001.fastq.gz	J05591-L1_S7_L001_R2_001.fastq.gz	BM_N1_B_M3_1	Milk	No_enrichment	715	yes	8649383	8634571	14812	0.998287508	0.001712492
Lifelines_NEXT_Milk_Methods_Paper	J05592	Enrichment_method_and_metagenomic_sequencing_test_milk	Milk-1	NA	NA	female	NA	NA	NA	J05592-L1_S8_L001_R1_001.fastq.gz	J05592-L1_S8_L001_R2_001.fastq.gz	BM_N1_B_M3_2	Milk	No_enrichment	725	yes	7968952	7945194	23758	0.997018679	0.002981321
Lifelines_NEXT_Milk_Methods_Paper	J05593	Enrichment_method_and_metagenomic_sequencing_test_milk	Milk-1	NA	NA	female	NA	NA	NA	J05593-L1_S9_L001_R1_001.fastq.gz	J05593-L1_S9_L001_R2_001.fastq.gz	BM_N1_B_M3_3	Milk	No_enrichment	625	yes	13489165	13408060	81105	0.993987397	0.006012603
Lifelines_NEXT_Milk_Methods_Paper	J05594	Enrichment_method_and_metagenomic_sequencing_test_mock	Mock	NA	NA	unknown	NA	NA	NA	J05594-L1_S10_L001_R1_001.fastq.gz	J05594-L1_S10_L001_R2_001.fastq.gz	BM_N1_B_MC_1	Mock	No_enrichment	307	yes	8399756	39177	8360579	0.004664064	0.995335936
Lifelines_NEXT_Milk_Methods_Paper	J05595	Enrichment_method_and_metagenomic_sequencing_test_milk	Milk-3	NA	NA	female	NA	NA	NA	NA	NA	BM_B1_B_M1_1	Milk	Osmotic_lysis_and_benzonase	0	NA	NA	NA	NA	NA	NA
Lifelines_NEXT_Milk_Methods_Paper	J05596	Enrichment_method_and_metagenomic_sequencing_test_milk	Milk-3	NA	NA	female	NA	NA	NA	NA	NA	BM_B1_B_M1_2	Milk	Osmotic_lysis_and_benzonase	0	NA	NA	NA	NA	NA	NA
Lifelines_NEXT_Milk_Methods_Paper	J05597	Enrichment_method_and_metagenomic_sequencing_test_milk	Milk-3	NA	NA	female	NA	NA	NA	NA	NA	BM_B1_B_M1_3	Milk	Osmotic_lysis_and_benzonase	0	NA	NA	NA	NA	NA	NA
Lifelines_NEXT_Milk_Methods_Paper	J05598	Enrichment_method_and_metagenomic_sequencing_test_milk	Milk-2	NA	NA	female	NA	NA	NA	NA	NA	BM_B1_B_M2_1	Milk	Osmotic_lysis_and_benzonase	0	NA	NA	NA	NA	NA	NA
Lifelines_NEXT_Milk_Methods_Paper	J05599	Enrichment_method_and_metagenomic_sequencing_test_milk	Milk-2	NA	NA	female	NA	NA	NA	NA	NA	BM_B1_B_M2_2	Milk	Osmotic_lysis_and_benzonase	0	NA	NA	NA	NA	NA	NA
Lifelines_NEXT_Milk_Methods_Paper	J05600	Enrichment_method_and_metagenomic_sequencing_test_milk	Milk-2	NA	NA	female	NA	NA	NA	NA	NA	BM_B1_B_M2_3	Milk	Osmotic_lysis_and_benzonase	0	NA	NA	NA	NA	NA	NA
Lifelines_NEXT_Milk_Methods_Paper	J05601	Enrichment_method_and_metagenomic_sequencing_test_milk	Milk-1	NA	NA	female	NA	NA	NA	NA	NA	BM_B1_B_M3_1	Milk	Osmotic_lysis_and_benzonase	0	NA	NA	NA	NA	NA	NA
Lifelines_NEXT_Milk_Methods_Paper	J05602	Enrichment_method_and_metagenomic_sequencing_test_milk	Milk-1	NA	NA	female	NA	NA	NA	NA	NA	BM_B1_B_M3_2	Milk	Osmotic_lysis_and_benzonase	0	NA	NA	NA	NA	NA	NA
Lifelines_NEXT_Milk_Methods_Paper	J05603	Enrichment_method_and_metagenomic_sequencing_test_milk	Milk-1	NA	NA	female	NA	NA	NA	NA	NA	BM_B1_B_M3_3	Milk	Osmotic_lysis_and_benzonase	0	NA	NA	NA	NA	NA	NA
Lifelines_NEXT_Milk_Methods_Paper	J05604	Enrichment_method_and_metagenomic_sequencing_test_mock	Mock	NA	NA	unknown	NA	NA	NA	NA	NA	BM_B1_B_MC_1	Mock	Osmotic_lysis_and_benzonase	90.5	NA	NA	NA	NA	NA	NA
Lifelines_NEXT_Milk_Methods_Paper	J05635	Enrichment_method_and_metagenomic_sequencing_test_milk	Milk-3	NA	NA	female	NA	NA	NA	J05635-L1_S14_L001_R1_001.fastq.gz	J05635-L1_S14_L001_R2_001.fastq.gz	BM_P4_B_M1_1	Milk	Osmotic_lysis_and_PMA	33.15	yes	10524281	10454464	69817	0.993366103	0.006633897
Lifelines_NEXT_Milk_Methods_Paper	J05636	Enrichment_method_and_metagenomic_sequencing_test_milk	Milk-3	NA	NA	female	NA	NA	NA	J05636-L1_S15_L001_R1_001.fastq.gz	J05636-L1_S15_L001_R2_001.fastq.gz	BM_P4_B_M1_2	Milk	Osmotic_lysis_and_PMA	35.15	yes	8094804	8062463	32341	0.996004721	0.003995279
Lifelines_NEXT_Milk_Methods_Paper	J05637	Enrichment_method_and_metagenomic_sequencing_test_milk	Milk-3	NA	NA	female	NA	NA	NA	J05637-L1_S16_L001_R1_001.fastq.gz	J05637-L1_S16_L001_R2_001.fastq.gz	BM_P4_B_M1_3	Milk	Osmotic_lysis_and_PMA	30.75	yes	10853187	10785145	68042	0.993730689	0.006269311
Lifelines_NEXT_Milk_Methods_Paper	J05638	Enrichment_method_and_metagenomic_sequencing_test_milk	Milk-2	NA	NA	female	NA	NA	NA	J05638-L1_S17_L001_R1_001.fastq.gz	J05638-L1_S17_L001_R2_001.fastq.gz	BM_P4_B_M2_1	Milk	Osmotic_lysis_and_PMA	15.2	yes	12568039	12444614	123425	0.990179454	0.009820546
Lifelines_NEXT_Milk_Methods_Paper	J05639	Enrichment_method_and_metagenomic_sequencing_test_milk	Milk-2	NA	NA	female	NA	NA	NA	J05639-L1_S18_L001_R1_001.fastq.gz	J05639-L1_S18_L001_R2_001.fastq.gz	BM_P4_B_M2_2	Milk	Osmotic_lysis_and_PMA	16.05	yes	11923031	11777678	145353	0.987809056	0.012190944
Lifelines_NEXT_Milk_Methods_Paper	J05640	Enrichment_method_and_metagenomic_sequencing_test_milk	Milk-2	NA	NA	female	NA	NA	NA	NA	NA	BM_P4_B_M2_3	Milk	Osmotic_lysis_and_PMA	15.15	no	NA	NA	NA	NA	NA
Lifelines_NEXT_Milk_Methods_Paper	J05641	Enrichment_method_and_metagenomic_sequencing_test_milk	Milk-1	NA	NA	female	NA	NA	NA	NA	NA	BM_P4_B_M3_1	Milk	Osmotic_lysis_and_PMA	18.45	no	NA	NA	NA	NA	NA
Lifelines_NEXT_Milk_Methods_Paper	J05642	Enrichment_method_and_metagenomic_sequencing_test_milk	Milk-1	NA	NA	female	NA	NA	NA	NA	NA	BM_P4_B_M3_2	Milk	Osmotic_lysis_and_PMA	22.4	no	NA	NA	NA	NA	NA
Lifelines_NEXT_Milk_Methods_Paper	J05643	Enrichment_method_and_metagenomic_sequencing_test_milk	Milk-1	NA	NA	female	NA	NA	NA	NA	NA	BM_P4_B_M3_3	Milk	Osmotic_lysis_and_PMA	21.3	no	NA	NA	NA	NA	NA
Lifelines_NEXT_Milk_Methods_Paper	J05644	Enrichment_method_and_metagenomic_sequencing_test_mock	Mock	NA	NA	unknown	NA	NA	NA	NA	NA	BM_P4_B_MC_1	Mock	Osmotic_lysis_and_PMA	6.15	no	NA	NA	NA	NA	NA
Lifelines_NEXT_Milk_Methods_Paper	J05645	Enrichment_method_and_metagenomic_sequencing_test_negctrl	Negative_control	NA	NA	unknown	NA	NA	NA	J05645-L1_S19_L001_R1_001.fastq.gz	J05645-L1_S19_L001_R2_001.fastq.gz	BM_N1_B_NC_1	Negative_control	No_enrichment	0	yes	186450	84711	101739	0.454336283	0.545663717
Lifelines_NEXT_Milk_Methods_Paper	J05646	Enrichment_method_and_metagenomic_sequencing_test_negctrl	Negative_control	NA	NA	unknown	NA	NA	NA	J05646-L1_S20_L001_R1_001.fastq.gz	J05646-L1_S20_L001_R2_001.fastq.gz	BM_N1_B_NC_2	Negative_control	No_enrichment	0	yes	72043	32623	39420	0.452826784	0.547173216
Lifelines_NEXT_Milk_Methods_Paper	J05647	Enrichment_method_and_metagenomic_sequencing_test_negctrl	Negative_control	NA	NA	unknown	NA	NA	NA	J05647-L1_S21_L001_R1_001.fastq.gz	J05647-L1_S21_L001_R2_001.fastq.gz	BM_N1_B_NC_3	Negative_control	No_enrichment	0	yes	1323670	721603	602067	0.545153248	0.454846752
Lifelines_NEXT_Milk_Methods_Paper	J05648	Enrichment_method_and_metagenomic_sequencing_test_negctrl	Negative_control	NA	NA	unknown	NA	NA	NA	NA	NA	BM_B1_B_NC_1	Negative_control	Osmotic_lysis_and_benzonase	0	NA	NA	NA	NA	NA	NA
Lifelines_NEXT_Milk_Methods_Paper	J05649	Enrichment_method_and_metagenomic_sequencing_test_negctrl	Negative_control	NA	NA	unknown	NA	NA	NA	NA	NA	BM_B1_B_NC_2	Negative_control	Osmotic_lysis_and_benzonase	0	NA	NA	NA	NA	NA	NA
Lifelines_NEXT_Milk_Methods_Paper	J05650	Enrichment_method_and_metagenomic_sequencing_test_negctrl	Negative_control	NA	NA	unknown	NA	NA	NA	NA	NA	BM_B1_B_NC_3	Negative_control	Osmotic_lysis_and_benzonase	0	NA	NA	NA	NA	NA	NA
Lifelines_NEXT_Milk_Methods_Paper	J05660	Enrichment_method_and_metagenomic_sequencing_test_negctrl	Negative_control	NA	NA	unknown	NA	NA	NA	J05660-L1_S22_L001_R1_001.fastq.gz	J05660-L1_S22_L001_R2_001.fastq.gz	BM_P4_B_NC_1	Negative_control	Osmotic_lysis_and_PMA	0	yes	210321	44768	165553	0.212855587	0.787144413
Lifelines_NEXT_Milk_Methods_Paper	J05661	Enrichment_method_and_metagenomic_sequencing_test_negctrl	Negative_control	NA	NA	unknown	NA	NA	NA	J05661-L1_S23_L001_R1_001.fastq.gz	J05661-L1_S23_L001_R2_001.fastq.gz	BM_P4_B_NC_2	Negative_control	Osmotic_lysis_and_PMA	0	yes	306138	89589	216549	0.292642534	0.707357466
Lifelines_NEXT_Milk_Methods_Paper	J05662	Enrichment_method_and_metagenomic_sequencing_test_negctrl	Negative_control	NA	NA	unknown	NA	NA	NA	NA	NA	BM_P4_B_NC_3	Negative_control	Osmotic_lysis_and_PMA	0	no	NA	NA	NA	NA	NA
